# Supplementary material for: Amino acid metabolites that regulate G protein signaling during osmotic stress
Source: PLoS Genet. 2017 May 30;13(5):e1006829. doi: 10.1371/journal.pgen.1006829 (PMC5469498; doi:10.1371/journal.pgen.1006829)
Supplement: S1 Table — (XLSX) [file pgen.1006829.s004.xlsx]

## Sheet: Explanation
	OrigScale		Values are normalized in terms of raw area counts.
			For a single day run, this is equivalent to the raw data.
	ProNormImpData		Values for each sample are normalized by Bradford protein concentration.
			Each biochemical in OrigScale is then rescaled to set the median equal to 1.
			Lastly, missing values are imputed with the minimum.
	Pathway Heat Map		This is the heat map associated with the statistical analysis of the data.
			Indicates ratios, p- and q-values for each comparison.
			0.55	Green: indicates significant difference (p≤0.05) between the groups shown, metabolite ratio of < 1.00
			0.76	Light Green: narrowly missed statistical cutoff for significance 0.05<p<0.10, metabolite ratio of < 1.00
			1.71	Red: indicates significant difference (p≤0.05) between the groups shown; metabolite ratio of ≥ 1.00
			1.32	Light Red: narrowly missed statistical cutoff for significance 0.05<p<0.10, metabolite ratio of ≥ 1.00
			1.2	Non-colored text and cell: mean values are not significantly different for that comparison
				Blue: indicates significant (p≤0.05) ANOVA effect.
				Light Blue: indicates 0.05<p<0.10 ANOVA effect
		* indicates compounds that have not been officially "plexed" (based on a standard), but we are confident in its identity
		** samples without a protein measure (i.e. the media) are lost by this normalization, as well as any compounds that were only detected in these samples
	Box Plots - Alpha		Box plots are provided for each biochemical detected, sorted alphabetically by biochemical name.
	Box Plots - Pathway		Box plots are provided for each biochemical detected, sorted by biochemical pathway.

## Sheet: OrigScale
												SAMPLE NAME	UNC-01234-LC-01	UNC-01235-LC-01	UNC-01236-LC-01	UNC-01237-LC-01	UNC-01238-LC-01	UNC-01239-LC-01	UNC-01240-LC-01	UNC-01241-LC-01	UNC-01242-GC-01	UNC-01243-GC-01	UNC-01244-GC-01	UNC-01245-GC-01	UNC-01246-GC-01	UNC-01247-GC-01	UNC-01248-GC-01	UNC-01249-GC-01	UNC-01250-LC-01	UNC-01251-LC-01	UNC-01252-LC-01	UNC-01253-LC-01	UNC-01254-LC-01	UNC-01255-LC-01	UNC-01256-LC-01	UNC-01257-LC-01	UNC-01258-GC-01	UNC-01259-GC-01	UNC-01260-GC-01	UNC-01261-GC-01	UNC-01262-GC-01	UNC-01263-GC-01	UNC-01264-GC-01	UNC-01265-GC-01	UNC-01266-LC-01	UNC-01267-LC-01	UNC-01268-LC-01	UNC-01269-LC-01	UNC-01270-LC-01
												CLIENT IDENTIFIER	1	2	3	4	5	6	7	8	9	10	11	12	13	14	15	16	17	18	19	20	21	22	23	24	25	26	27	28	29	30	31	32	33	34	35	36	37
												SAMPLE ID	1629801	1629794	1629819	1629800	1629817	1629795	1629816	1629810	1629884	1629885	1629875	1629868	1629881	1629878	1629867	1629869	1629809	1629822	1629806	1629811	1629802	1629814	1629803	1629798	1629876	1629873	1629886	1629882	1629877	1629883	1629870	1629874	1629792	1629823	1629818	1629793	1629799
												PARENT SAMPLE ID	1627883	1627884	1627885	1627886	1627887	1627888	1627889	1627890	1627891	1627892	1627893	1627894	1627895	1627896	1627897	1627898	1627899	1627900	1627901	1627902	1627903	1627904	1627905	1627906	1627907	1627908	1627909	1627910	1627911	1627912	1627913	1627914	1627915	1627916	1627917	1627918	1627919
												BRADFORD PROTEIN	5.602	6.189	5.212	4.347	6.8	7.251	7.184	4.629	4.904	5.785	4.509	4.84	6.986	7.015	6.164	6.557	5.28	4.714	5.134	4.827	6.519	6.591	6.146	5.995	5.966	4.997	6.044	6.051	7.182	7.908	7.882	6.428	4.37	3.919	4.225	4.97	8.043
												DNA CONC	375.804	357.906	423.775	302.234	430.446	450.142	404.793	230.276	355.148	363.371	389.215	330.375	412.849	381.59	384.754	352.448	371.914	273.386	338.004	306.722	357.609	271.681	259.615	300.931	408.766	354.112	409.166	352.081	367.123	319.995	329.213	344.502	287.397	191.285	315.939	219.883	376.45
												LC COLUMN	1	2	1	2	1	1	2	2	1	2	2	1	2	1	2	2	1	2	2	1	2	2	1	2	1	2	1	1	2	2	1	1	2	1	2	1	1
												RUN DAY	1	1	1	1	1	1	1	1	2	2	2	2	2	2	2	2	1	1	1	1	1	1	1	1	2	2	2	2	2	2	2	2	1	1	1	1	1
												STRAIN	Yeast, Wild-type	Yeast, Wild-type	Yeast, Wild-type	Yeast, Wild-type	Yeast, HOG1 KO	Yeast, HOG1 KO	Yeast, HOG1 KO	Yeast, HOG1 KO	Yeast, Wild-type	Yeast, Wild-type	Yeast, Wild-type	Yeast, Wild-type	Yeast, HOG1 KO	Yeast, HOG1 KO	Yeast, HOG1 KO	Yeast, HOG1 KO	Yeast, Wild-type	Yeast, Wild-type	Yeast, Wild-type	Yeast, Wild-type	Yeast, HOG1 KO	Yeast, HOG1 KO	Yeast, HOG1 KO	Yeast, HOG1 KO	Yeast, Wild-type	Yeast, Wild-type	Yeast, Wild-type	Yeast, Wild-type	Yeast, HOG1 KO	Yeast, HOG1 KO	Yeast, HOG1 KO	Yeast, HOG1 KO	Yeast, Wild-type	Yeast, Wild-type	Yeast, Wild-type	Yeast, Wild-type	Yeast, HOG1 KO
PATHWAY SORTORDER	BIOCHEMICAL	SUPER PATHWAY	SUB PATHWAY	COMP ID	PLATFORM	CHEMICAL ID	RI	MASS	PUBCHEM	CAS	KEGG	Group HMDB	WT_CTRL	WT_KCl	WT_aF	WT_KCla	KO_CTRL	KO_KCl	KO_aF	KO_KCla	WT_CTRL	WT_KCl	WT_aF	WT_KCla	KO_CTRL	KO_KCl	KO_aF	KO_KCla	WT_CTRL	WT_KCl	WT_aF	WT_KCla	KO_CTRL	KO_KCl	KO_aF	KO_KCla	WT_CTRL	WT_KCl	WT_aF	WT_KCla	KO_CTRL	KO_KCl	KO_aF	KO_KCla	WT_CTRL	WT_KCl	WT_aF	WT_KCla	KO_CTRL
1260	1,2-propanediol	Lipid	Ketone bodies	38002	GC/MS	100001176	1041	117		57-55-6;	C00583	HMDB01881	1.21204e+06	190010	1366007	618212	857517	529329	1.47125e+06	677485	921163	1.11532e+06	812073	1.11629e+06	841651	1.03477e+06	585635	837246	1.27735e+06	357637	1.79645e+06	433307	1.28326e+06	720483	1048828	955894	973074	715731	568158	1.08093e+06	731597	839392	714945	509680	1.72069e+06	384709	1.56855e+06	634152	819121
815	1,3-dihydroxyacetone	Carbohydrate	Glycolysis, gluconeogenesis, pyruvate metabolism	35963	GC/MS	100000143	1263	103	670	96-26-4;62147-49-3;	C00184	HMDB01882	284581	389385	297086	355329	339021	355570	314773	288444	325680	212752	284112	702768	280821	259256	534500	622878	541617	291581	563463	351161	494562	322203	451659	199414	338993	59106.5	244843	311296	327810	662838	433987	135814	442180	268413	254669	248607	250733
930	10-heptadecenoate (17:1n7)	Lipid	Long chain fatty acid	33971	LC/MS Neg	100001278	5558	267.3	5312435	29743-97-3;			84745	39169.8	61656.8	72668.9	87668.9	57723	77400.9	61373.1	47104.5	61539	67552.6	59135	92145.1	64230.8	97429.8	73350.8	64422.2	61388.6	94080.9	68648.5	88180.2	56838.6	58901.2	55896.7	56243.5	31801.3	67341	149336	67942.4	63492.1	55757.9	90615	55983.6	72185.6	84723	64626.6	56895.8
1284	1-myristoylglycerophosphocholine (14:0)	Lipid	Lysolipid	45453	LC/MS Neg	100001383	5734	541.9	460604	20559-16-4;		HMDB10379	77893.4	62924.2	69280.9	62783.8	100086	53290.4	118483	84448.2	35833.9	52915	94671.2	44775.9	98649.9	49490.6	118345	70162.3	74953.6	47608.6	108824	55820.8	116421	54896.2	72089.1	75408	62803.9	70938.9	30232.2	68622.7	100515	66226.5	87620.1	103664	52370.9	35017.1	73257	33467.9	44671.4
1263	1-myristoylglycerophosphoethanolamine	Lipid	Lysolipid	35627	LC/MS Neg	100001568	5603	424.3	9547070			HMDB11500	188371	101654	176177	131941	187175	159670	201854	147920	97324.5	37291.7	165786	98253.3	272077	106804	327325	100628	96519.3	39755.9	215090	78449.6	228519	43249	180080	91861.1	81227.6	125461	108777	144710	138656	74520.5	268704	196859	189531	51990.1	102297	60674.1	64369.3
1294	1-oleoylglycerophosphocholine (18:1)	Lipid	Lysolipid	33960	LC/MS Pos	100001272	5700	522.4	16081932	19420-56-5;			213958	414289	178975	155180	260055	150701	369701	194194	196558	194257	225981	64221	481712	141483	338736	147389	131075	129315	322340	146038	308790	211891	268335	115882	143728	155419	223881	192662	355449	200156	222624	157757	281026	139322	213809	79010.5	170264
1272	1-oleoylglycerophosphoethanolamine	Lipid	Lysolipid	35628	LC/MS Neg	100001569	5928	478.3	9547071	89576-29-4;		HMDB11506	662326	813550	774246	540230	727726	1.32645e+06	738275	642477	326282	437883	589243	911571	977725	656986	1.33616e+06	1.13897e+06	384067	354206	527458	519463	748020	587787	684991	777380	410097	685866	480730	476350	586609	602269	1.01038e+06	1.00933e+06	815910	472980	523453	962267	404758
1314	1-oleoylglycerophosphoinositol*	Lipid	Lysolipid	36602	LC/MS Neg	100001777	5577	597.4					55754.1	37971.9	32387.8	30725.5	54500.6	41340.1	49749.2	120042	18945.1	35028.5	26471.4	49872.9	37731.3	92738.7	78960.5	110504		29726.5	31422.6	56591.6	50301	55402.4	32440.9	98090.3	34142.4	56859.3	28683.7	70987.4	39857.6	58088.2	20267.2	289984	19930.5	70228.3	17633.4	49869.4	20314.8
1320	1-oleoylglycerophosphoserine	Lipid	Lysolipid	19260	LC/MS Neg	100000630	5607	522.3	9547099				134068	283319	154563	331240	262555	429489	247900	508475	122179	325926	160818	313744	145736	679071	136083	565109	108275	291644	129005	422674	182102	531865	145468	387873	195569	328490	170504	393761	227655	432082	145712	839650	100006	473080	246652	258093	150045
1289	1-palmitoleoylglycerophosphocholine (16:1)*	Lipid	Lysolipid	33230	LC/MS Pos	100001511	5524	494.3					1354859	1.36525e+06	1.03106e+06	544189	1.31547e+06	543911	1.64367e+06	568791	941642	366482	1.19948e+06	323950	1.69821e+06	532149	1381237	429761	819860	330342	1.45244e+06	497827	1.39221e+06	430927	1.34261e+06	468589	1.0747e+06	435756	1.31059e+06	706714	1384934	573580	1.06705e+06	590096	1.32463e+06	307090	828496	198478	1.12781e+06
1267	1-palmitoleoylglycerophosphoethanolamine*	Lipid	Lysolipid	34565	LC/MS Neg	100001784	5661	450.4					2557149	1774542	2.6297e+06	1.83247e+06	2.18777e+06	1.87398e+06	2.5268e+06	2.03567e+06	1.1181e+06	924688	2.30563e+06	1.86203e+06	4210309	1.6961e+06	5110970	1.74093e+06	1.07556e+06	620001	2.41103e+06	1341601	2299112	951289	2077905	1.34368e+06	1.35046e+06	1.91567e+06	1.55786e+06	2.03197e+06	1.73028e+06	1.22443e+06	2.55872e+06	2.69544e+06	2.25841e+06	802856	1828417	1.1557e+06	974438
1310	1-palmitoleoylglycerophosphoinositol*	Lipid	Lysolipid	36618	LC/MS Neg	100001786	5442	569.3					244671	133912	201332	157164	259777	138180	220718	415247	79095.2	117075	121018	178443	162355	253582	186575	248800	123319	81116.7	129019	168485	204136	175826	154638	278157	145539	126406	128175	231331	130996	208875	149447	563930	72280.5	154073	138128	109522	136229
1348	1-palmitoylglycerol (1-monopalmitin)	Lipid	Monoacylglycerol	21127	GC/MS	100000827	2119.5	371.3	14900	542-44-9;			130620	126800	149282	131445	129970	115779	184733	127522	132069	141351	168069	110413	166146	130866	149621	112762	158582	89071.5	195252	118443	151577	108299	235885	153986	177897	110113	176738	129724	118792	112847	107031	122299	161877	101154	127265	140115	109426
1287	1-palmitoylglycerophosphocholine (16:0)	Lipid	Lysolipid	33955	LC/MS Pos	100001263	5671	496.4	86554	17364-16-8;			291671	358366	256837	131436	291392	107483	409900	124629	274328	172079	382103	93649.5	516177	190361	447964	102115	258620	82327.6	371300	75761.5	300748	82203.4	351036	102571	331212	205830	480835	201734	430300	124170	371902	189957	297284	81249.3	223320	43259.7	271209
1265	1-palmitoylglycerophosphoethanolamine	Lipid	Lysolipid	35631	LC/MS Neg	100001567	5940	452.3	9547069			HMDB11503	1.27219e+06	826518	1.19021e+06	774785	1.00174e+06	1.04532e+06	1.0346e+06	757050	473957	220896	1.00058e+06	880155	1.75836e+06	455085	2594307	845276	650356	214329	1.21187e+06	495390	1.3471e+06	272535	1.08294e+06	696280	587981	876013	663567	647718	686560	404367	1.77234e+06	1.25011e+06	1.43371e+06	233993	804562	602175	457320
1309	1-palmitoylglycerophosphoinositol*	Lipid	Lysolipid	35305	LC/MS Neg	100001655	5573	571.3					975710	495073	1433859	843464	1.1878e+06	707958	880954	1162003	537427	288142	1.0715e+06	753711	850236	821552	921694	640342	889312	433803	956608	814218	1.11143e+06	500967	865778	1.05914e+06	956221	1.005e+06	782682	950740	874599	421347	1.02734e+06	1.73529e+06	859057	836394	1.40856e+06	591946	562409
1292	1-stearoylglycerophosphocholine (18:0)	Lipid	Lysolipid	33961	LC/MS Pos	100001271	5844	524.4	497299	19420-57-6;			43562.7	63035.4	86625.3		41045.5	28262.5	32552		35957.2		34834.7		29544.8	48928.7	53920	28296.1	42383.8		35583.6	38430.6	33209.3		85459.8	18694.7	39315.8		75932.2	50737.2		25757.3	50575.2	37545.4	36469.3	36547.4	25666.9	24682.2	56002.8
1312	1-stearoylglycerophosphoinositol	Lipid	Lysolipid	19324	LC/MS Neg	100000656	5800	599.4		796963-93-4;			176281	161515	341731	217376	227616	153306	414307	362577	93562.3	135180	351156	157615	424977	118520	483997	303572	187001	201718	404374	146418	321237	237303	187366	296151	159338	228575	134657	169559	295515	216417	240081	362695	342875	212074	665076	129700	112633
146	2-(4-hydroxyphenyl)propionate	Amino acid	Phenylalanine & tyrosine metabolism	35632	LC/MS Neg	100001622	1880	165.1	102526	938-96-5;	C03080		101970	89835	95459.8	140217	117851	143695	127747	113008	86661.8	90561.8	87716.5	95853.2	103105	109972	110039	119115	132787	113106	106670	114382	138420	174935	114772	163174	151632	104339	135340	130118	169937	150788	179208	181211	48999.3	42333.5	47303	64808.8	104706
825	2,3-butanediol	Carbohydrate	Glycolysis, gluconeogenesis, pyruvate metabolism	35691	GC/MS	100001582	1075	116.9		24347-58-8;	C03044	HMDB03156	625973	278728	666201	930673	364253	584744	835956	880267	755821	1.75435e+06	534938	1.71394e+06	936548	1.3421e+06	542706	1.33463e+06	815280	541337	1.26126e+06	471833	799619	624775	733961	1.38916e+06	619650	843416	438076	1.81435e+06	516663	1.38005e+06	626250	519089	869293	528135	1076256	898202
1694	2,3-dihydroxyisovalerate	Cofactors and vitamins	Pantothenate and CoA metabolism	38276	GC/MS	100002417	1422	131	677	1756-18-9;	C04039		291318	471116	284667	398260	296284	407114	349269	343818	257223	481196	288528	497496	307127	424078	195206	354950	348239	638148	175465	378458	312998	333800	332444	291418	328525	448230	300630	644227	323094	410874	276905	337719	431015	455012	327625	532108	152936
315	2-aminobutyrate	Amino acid	Butanoate metabolism	1577	GC/MS	1128	1215.7	130	4396916971251	1492-24-6;	C02261	HMDB00650	3.09407e+06	2.94287e+06	3055288	2527700	3.24181e+06	3037314	3831214	2.27998e+06	2.73605e+06	2543894	2.18884e+06	2.55528e+06	2.98929e+06	2.94784e+06	2.46538e+06	2.46891e+06	2.34019e+06	2522809	3.58103e+06	2.64674e+06	3.02039e+06	2804460	2.93731e+06	2707853	3.28762e+06	2607102	2.86766e+06	2.82457e+06	2947089	2.79209e+06	3233522	3089576	2.2346e+06	1.95161e+06	2089154	1.93644e+06	3.23641e+06
309	2-aminopentanoate	Amino acid	Urea cycle; arginine-, proline-, metabolism	37426	GC/MS	100002082	1279	144.1	5255804824	760-78-1;	C01826		2.07957e+06	2887155	2.01418e+06	2482416	1.9563e+06	2107387	2.17591e+06	1.76384e+06	1926691	2.86326e+06	1.13391e+06	2.68298e+06	1.76909e+06	1.73559e+06	1868594	1.894e+06	1703926	2.35872e+06	1.9409e+06	2.50112e+06	1.81395e+06	1.84851e+06	1.77883e+06	1.80277e+06	2.0532e+06	2.26149e+06	1.85828e+06	2433374	1.95283e+06	1.92259e+06	1.84746e+06	1.91695e+06	1.44708e+06	2.04376e+06	1.46956e+06	2.10729e+06	1.67058e+06
1519	2'-deoxyadenosine	Nucleotide	Purine metabolism, adenine containing	1553	LC/MS Pos	211	1632	252.1	13730	16373-93-6;	C00559	HMDB00101	999938	911367	952939	788254	957786	1.21894e+06	1.08124e+06	890310	1.03458e+06	834343	1091173	860220	1.02037e+06	974641	1.07522e+06	1.05247e+06	1.03116e+06	752695	1.05612e+06	718967	1.14948e+06	978162	1.0662e+06	1148144	966606	745102	1.03001e+06	795963	1.05457e+06	964452	942777	1053873	1.37625e+06	811623	1.26694e+06	995070	1177529
1546	2'-deoxyguanosine	Nucleotide	Purine metabolism, guanine containing	1411	LC/MS Pos	348	1728	268	187790	961-07-9;	C00330	HMDB00085	187762	212738	197530	210222	161388	275938	153615	176444	175296	139322	174651	201853	175445	223486	163459	230500	197109	194093	228647	161703	202957	181761	164465	252147	195391	197549	154756	168034	205413	195812	207005	240434	227689	147458	218406	175002	155243
237	2-hydroxy-3-methylvalerate	Amino acid	Valine, leucine and isoleucine metabolism	36746	LC/MS Neg	100001541	1787	131.1	164623	488-15-3;		HMDB00317		11297.3		7856.21		3895.47	5524.31		3795.16	12078.6		7231.59			3181.38	3791.44		7793.06		9263.33	4099.06	5032.36	3555.66			7248.53		6587.08						7649.85		7946.41
1023	2-hydroxyglutarate	Lipid	Fatty acid, dicarboxylate	37253	GC/MS	100002070	1576	247	43	40951-21-1;	C02630	HMDB00606	241414	266653	272265	422237	213519	251255	277105	172631	236556	245833	193659	265550	294427	301285	315354	264708	245482	383100	275890	384526	265050	258116	265208	192556	323553	441129	206061	297680	257893	191439	274607	152933	277786	580620	269601	557928	155955
1009	2-hydroxypalmitate	Lipid	Fatty acid, monohydroxy	35675	LC/MS Neg	100001579	5508	271.3	92836	764-67-0;			76141	68581.7	86435.3	112562	53051.5	108543	58635.6	105124	66822	89855.6	63366.6	126618	52535.1	102021	49105.6	96582	44834.5	90864	47085.4	137333	69118.6	95603.8	52428.4	107649	83540.9	92644.4	69764.7	159681	68254.1	126819	77660.9	296029	38785	86961.1	37754.1	102884	138184
798	2-isopropylmalate	Carbohydrate	Glycolysis, gluconeogenesis, pyruvate metabolism	15667	LC/MS Neg	100000409	732	175.2	77	3237-44-3;	C02504	HMDB00402	1.81675e+06	1.30278e+06	1.54821e+06	906054	1.78679e+06	1392165	1556225	790125	1348423	918748	1.11208e+06	922869	1301635	1.22676e+06	1.29069e+06	824318	1.41846e+06	712940	1.23821e+06	1.00444e+06	1.27925e+06	827298	1.34406e+06	715270	1.70052e+06	1.0998e+06	1.78339e+06	1.31179e+06	1.40293e+06	958375	1.57743e+06	1.07677e+06	1.0874e+06	637947	822096	671573	1.72711e+06
1285	2-myristoylglycerophosphocholine*	Lipid	Lysolipid	35626	LC/MS Pos	100001563	5450	468.3					29365.5	38653	15758.1		21989.6	23101	21089.5		21442.5	26161.7	21034.6	18930.9	37001.7	31340.3	40349.7	21476		15102.8	23602.1	44377.4	27266.2	26888	27051.2	25326	21465	20256	25992.6	25031.5	27685.2	21762.6		36918.2		16958.5		21307.3
1295	2-oleoylglycerophosphocholine*	Lipid	Lysolipid	35254	LC/MS Pos	100001556	5640	522.4					707042	1.43127e+06	669566	873612	919279	758153	1.24858e+06	872813	714738	714031	800773	451735	1.3036e+06	948186	1.36576e+06	751004	491805	389371	853422	622344	1205046	741080	1.08235e+06	769432	769177	529915	1.00727e+06	743258	1084328	728202	954591	831741	859573	739485	753011	372825	800518
1273	2-oleoylglycerophosphoethanolamine*	Lipid	Lysolipid	35687	LC/MS Neg	100001651	5848	478.3					941873	1.07774e+06	999904	839306	1.25587e+06	1.70907e+06	1.27001e+06	1.03056e+06	551931	771626	943126	1.2297e+06	1.53889e+06	983389	1.95923e+06	1.73638e+06	637460	529489	880870	793398	1279514	1.1344e+06	1.07282e+06	1.03884e+06	769836	867548	857861	665860	1.11101e+06	1.0536e+06	1.66762e+06	1.74113e+06	1.06957e+06	697387	803627	1314759	748232
1319	2-oleoylglycerophosphoinositol*	Lipid	Lysolipid	37232	LC/MS Neg	100002069	5571	597.5					87111.2	86517.6	76339.8	77121.5	127937	87202.3	107133	228179	17697.4	56712.1	35016.9	89995.7	84942.1	165842	93406.1	193933	42871.2	35875.4	44573.8	66687.5	121328	113651	73282	231364	47205.7	93507	39213.3	88686.7	57702.4	123569	65328.6	473522	22879.7	113680	41107.3	87977.4	56596.6
1321	2-oleoylglycerophosphoserine*	Lipid	Lysolipid	37948	LC/MS Neg	100002312	5577	522.3					214296	535171	241274	452760	402488	813249	408304	637656	173211	503049	277050	447052	364715	835308	301194	876409	199036	386520	176871	530115	308462	762154	210703	627034	268372	446077	232393	476547	306023	749173	322778	1.07662e+06	226465	492781	348467	452888	270845
1536	2'-O-methyladenosine	Nucleotide	Purine metabolism, adenine containing	42607	LC/MS Pos	100004047	1876	282.1	102213	2140-79-6;			51897.1	66496.5	43254.9	54059	50489.2	57472	65677	59180.7	36057.3	37671.6	58063.4	41366	50623.4	48198.4	56412.6	46299.6	55726.3	32217.6	32409.9	38878.2	61205.7	44316.6	48297.6	46767.7	65319.9	51222.2	50588.3	42461.2	54810.8	38354.2	45239.4	51794	44765.8	26038.1	27938.6	40858.8	59399.9
1559	2'-O-methylguanosine	Nucleotide	Purine metabolism, guanine containing	36811	LC/MS Pos	100001713	1926	298		2140-71-8;	C04545		90745	110273	114531	82387.6	115561	134010	112231	86855.4	84419.5	87984.6	82946.9	73247.2	106931	98301.4	98482.4	83886.3	119682	101031	96522.1	87953.5	134284	108932	93446.7	84985.6	105369	88410.2	102656	95832.1	118456	101073	94136.7	66986.3	68935	51407.7	58587.5	64096.7	118283
1290	2-palmitoleoylglycerophosphocholine*	Lipid	Lysolipid	35819	LC/MS Pos	100001561	5482	494.3					317196	910960	280390	501979	588960	486236	682707	610603	329408	327826	412865	267567	565963	592846	538115	474320	322111	303513	428444	434709	382382	679843	688866	658691	356533	269034	428423	478471	545010	551049	510884	569730	330080	392179	349036	308562	539071
1268	2-palmitoleoylglycerophosphoethanolamine*	Lipid	Lysolipid	36619	LC/MS Neg	100001785	5611	450.3					476395	698675	511441	623124	670194	1.00614e+06	705491	736499	308402	576917	517746	673009	769258	898496	913057	882697	260136	387173	481327	639730	699205	840823	581425	678810	399274	564861	410844	595284	593228	650892	755433	1.30629e+06	556746	547296	475611	669285	373248
1311	2-palmitoleoylglycerophosphoinositol*	Lipid	Lysolipid	39222	LC/MS Neg	100003007	5417.6	569.3					99830.3	94211.7	42820.1	70759.2	99059.1	73884.3	126323	233478	27275.3	61959	50958	76002.6	88672.4	121386	91699.4	243107	15278.2	48525.8	42649.7	53261.1	102885	127119	46372.6	227299	39561.2	63256.6	38516.1	53994.5	47815.7	168846	71047.2	349193	19252.6	59727.4	38454.2	63430.4	63544.6
1288	2-palmitoylglycerophosphocholine*	Lipid	Lysolipid	35253	LC/MS Pos	100001562	5604	496.3					35517.1	41779.9	17633.4		41524.4	34511.2	46453.1	22842.4		24676.2	22461		51721.8	19948.2	33441.6	25256.4		15121.3	44380.9	17935	38128.7	24198.2	21995.1		26625.8	15544.4	23720.2	16012.1	36724.5	18571	26183	21723.2	28635	18190.4	17642
1266	2-palmitoylglycerophosphoethanolamine*	Lipid	Lysolipid	35688	LC/MS Neg	100001652	5790	452.3					84540.6	80679.9	71885	50232.5	70640.1	99061.2	86301.5	52521.7		24367.7	63588.3	78885	91615.2	31509.8	173355	55829.4	56356.2	22130.5	98948.3	41314.5	106916	23950.4	91091.7	51878.8	37208.6	47357.2	50816.1	38791.5	58004.1	43406.7	127918	87028.5	113988	20815.9	55302.6	63965.7	20273.6
1313	2-stearoylglycerophosphoinositol*	Lipid	Lysolipid	39223	LC/MS Neg	100003008	5751.6	599.4					10410.8	9748.94					17768.2	11272.4			18479.4	14020.1	19399.9		12900.5	17246.5	16785.8		13278.6			10545.7		12107.8	6687.07	9742.78	9926.8	11026.4	16204.3	10312.1		11315.1	17129.8	4769.56	35652.2
114	3-(4-hydroxyphenyl)lactate	Amino acid	Phenylalanine & tyrosine metabolism	32197	LC/MS Neg	240	1395	181.1	9378	6482-98-0;	C03672	HMDB00755	16774.3	37850	12129.3	35105.8	15884.1	33999.4	14700.5	31946.8	11796.8	34071	11614.6	27226	14068.6	27228.6	12172.4	27540.3	15940.5	33522.6	13041.3	32043.1	16687.6	29347.4	12853.4	28273.8	11677.8	36504.9	13912.8	28710.1	12598.8	28045.9	13710.3	26699.9	11448.8	23994.2	10705.8	25126.7	14317.4
1682	3'-dephosphocoenzyme A	Cofactors and vitamins	Pantothenate and CoA metabolism	18289	LC/MS Neg	100000138	2010	686.2	444485	3633-59-8;	C00882	HMDB01373	17471.4	28158.4	23049.6	46630.3	15976.8	44473.8	13300.6	49854.7	12791.9	31657	14974.7	53200	17448.3	77591.4	33887.2	68494.3	16309.3	28559.9	28490.1	41069.3	21150.7	42403	19648.4	40668.8	15094.4	41142.9	13063	59492.4	10557.1	42909.8	12072.1	61638.1	36984.3	48872.7	48941.7	56956.1	40743.6
1393	3-hydroxy-3-methylglutaryl CoA	Lipid	Mevalonate metabolism	1760	LC/MS Neg	37	1620	910.1	84	103476-21-7;	C00356	HMDB01375	93042.7	81745.1	94931.9	46791.6	129433	62164.8	132811	27232.1	89334.6	71377.4	91242.3	54677.6	120364	42287.5	102073	40941.1	102737	64106.7	103983	60924.2	115155	43541.1	114780	28102.6	87966.8	54561.7	95641.9	58830.9	107319	37768.3	110965	31015.1	92679.6	55431.6	77599.2	53941.2	83689.1
185	3-hydroxyanthranilate	Amino acid	Tryptophan metabolism	32353	LC/MS Pos	243	2280	154.1	86	548-93-6;	C00632	HMDB01476	261793	239920	209975	140474	263222	251823	242950	124587	200740	132365	173451	162023	212288	246402	231252	212547	221546	100558	201103	134434	316834	168909	273500	195462	192081	133964	225983	156669	269491	172813	275306	210338	182045	97240	120336	128831	364587
184	3-hydroxykynurenine	Amino acid	Tryptophan metabolism	22110	LC/MS Pos	100000986	1453	225.1	89	2147-61-7;	C02794	HMDB00732	61080	189481	81363.2	137980	178298	311306	176983	187860	51738.3	142602	52804.7	119074	164708	292550	157456	229293	46161.8	141589	63043.1	157328	155598	254760	167551	207156	71949.1	179916	93113.9	195023	188496	215936	168034	228667		131046	24027.6	136445	261436
1373	3-ketosphinganine	Lipid	Sphingolipid	34381	LC/MS Pos	100001436	5218	300.4	631	18944-28-0;	C02934	HMDB01480	78462.9	104210	65040.4	54480.3	78458.1	62292	87803.5	44235.7	83808.1	44502.9	120063	24720.6	98674	33024.2	78074.6	61195.3	104201	34547.4	138962	26663.1	68299.2	70895.8	92383.8	54506.1	97378.7	66669.7	113468	38457.1	72525.3	60935	130408	50066.2	105713	36388.8	83697.8	19469.4	111382
812	3-phosphoglycerate	Carbohydrate	Glycolysis, gluconeogenesis, pyruvate metabolism	1414	GC/MS	132	1754	299		80731-10-8;	C00597	HMDB00807	3.40654e+06	1.1826e+06	3.30623e+06	1.02433e+06	2.74103e+06	1.0712e+06	3.1934e+06	508411	2.01461e+06	650014	2.4839e+06	994785	1.85307e+06	534655	2.50273e+06	741303	3.97488e+06	1.01686e+06	3.35912e+06	1.17971e+06	3.39007e+06	711478	3543295	480303	1.88628e+06	898394	1.48769e+06	1.04227e+06	1.76899e+06	625957	1.83237e+06	730138	3.98485e+06	1.08524e+06	2.65647e+06	1.34736e+06	285192
121	4-hydroxyphenylpyruvate	Amino acid	Phenylalanine & tyrosine metabolism	1669	LC/MS Neg	1141	1716	179.1	979	156-39-8;	C01179	HMDB00707	11301.2	11314.8	10199.6	13817	8612.49	9419.35	5427.09		7330.61	7722.08	15923.6	9368.75	10104.9	10549.4	10544.9	9722.01	6818.26	14508.3		6577.52	6645.91				6733.59	13106.3	8975.89	9983.34	3978.59	8408.3	6873.73	7781.19	5371.11		7548.35		11064.5
1704	5-(2-Hydroxyethyl)-4-methylthiazole	Cofactors and vitamins	Thiamine metabolism	27673	GC/MS	100000098	1403.9	215	1136	137-00-8;	C04294		78484.4	73286.7	22367.3	135015	56913.3	71210.1	54447.6	36096.7	73535.6	31804.9	56219	46287.4	39911.6	86583.7	56126.4	26180.4	80812.9	51550	37218.9	67887.3	44319	37314.4		89041.6	17560	64691.7	38143.5	58621.1		46574.3	60642.2	67603.8	72791.4	52158.7	55339.6	76125.8
1650	5-aminolevulinate	Cofactors and vitamins	Hemoglobin and porphyrin metabolism	2290	GC/MS	1306	1694.6	174	1377048523	5451-09-2;	C00430	HMDB01149	4.18872e+06	2.58901e+06	4.72062e+06	3791121	4766510	3.02286e+06	4807505	4395382	4915461	4780953	4.43031e+06	3.88455e+06	4814116	3993020	2.89469e+06	3.81056e+06	4742176	4806823	5028708	4325765	4160684	4.83159e+06	4.16248e+06	2432311	4.45915e+06	3.51165e+06	5738275	4041426	5037714	3.81313e+06	3268321	4.96965e+06	1.44763e+06	2.65143e+06	3.05448e+06	1.53973e+06	4.31481e+06
318	5-methylthioadenosine (MTA)	Amino acid	Polyamine metabolism	1419	LC/MS Pos	212	2427	298.1	439176	2457-80-9;	C00170	HMDB01173	438326	731477	374223	530334	400711	382031	471523	228952	378602	721918	457468	567716	427336	408178	377032	354072	389916	586373	394126	475032	477461	323646	356701	251778	331894	639318	333175	519399	450680	343951	371537	284269	487327	504653	372025	454917	323679
335	5-oxoproline	Amino acid	Glutathione metabolism	1494	LC/MS Neg	1021	744	128.2	7405	98-79-3;	C01879	HMDB00267	60462.4	73759.9	40197.4	42491.3	56613.9	36225	45435.6	40722.2	40246.7	41747.7	54659.4	44832	60672	70326.4	44368.9	37510.5	62377.6	37825.1	50794.5	68716.7	63425.8	53530.4	78737	53870.8	57501.8	64074	50159	50631.2	60683.9	58046.6	76625.6	57012.4	55835.9	46084.2	60941.3		129504
1683	acetyl CoA	Cofactors and vitamins	Pantothenate and CoA metabolism	32484	LC/MS Neg	1830	1900	808.1	444493	102029-73-2;	C00024	HMDB01206	151352	309484	181562	279271	180309	316692	170280	268989	111616	288194	75360.2	234138	195703	258727	164947	241170	125444	348123	208613	348783	161124	361008	164870	276950	138650	280651	204012	307906	89393.2	280695	112724	271677	94325.8	220124	134663	182563	218025
1158	acetylcarnitine	Lipid	Carnitine metabolism	32198	LC/MS Pos	100000802	1203	204.2	7045767	5080-50-2;	C02571	HMDB00201		25096.3	8765.69	13979.2	16196.8	21429.4	21866.4		18586.3	27266.4	29824.4	27064.5	26549.5	19843.2	19955.4	23228.1	32209.7	23819.9	53594.9	28548.4	32199.8	19912	36717.1	21903	23633.5	17428.7	23287.7	22365.2	32257.4	22494.9	19219.4	21620.9	30068	19997.8	16730.8	24674.8	28686.2
1514	adenine	Nucleotide	Purine metabolism, adenine containing	554	GC/MS	880	1804.2	264	190	73-24-5;	C00147	HMDB00034	1.47078e+06	2.69474e+06	1.57716e+06	2.27228e+06	1.52919e+06	2.25788e+06	1.60406e+06	1585341	1.56509e+06	2.89219e+06	1.82127e+06	3.0795e+06	1078993	1.63939e+06	1.2868e+06	1.78992e+06	1.62571e+06	2938698	1501666	2.40487e+06	1.35067e+06	2.1812e+06	1572190	2.13072e+06	1.17886e+06	1.97274e+06	1.09104e+06	2.02602e+06	1.60646e+06	1.56377e+06	1.54568e+06	1883144	1.80134e+06	2.70492e+06	1.78787e+06	3110496	1.21933e+06
1515	adenosine	Nucleotide	Purine metabolism, adenine containing	555	LC/MS Pos	798	1650	268.1	60961	58-61-7;	C00212	HMDB00050	145317	207228	142186	826105	108840	581849	122987	2.3962e+06	120362	482375	98994.5	898586	167058	696564	153546	1.13975e+06	84135.5	522734	140461	509839	137386	1.09155e+06	105169	3.73968e+06	92991.9	274714	91880	365298	132527	894340	124696	2108274	112229	473300	234544	588841	5769164
1523	adenosine 3'-monophosphate (3'-AMP)	Nucleotide	Purine metabolism, adenine containing	35142	LC/MS Pos	100001449	1451	348.1	15938966	84-21-9;	C01367	HMDB03540	54999.8	34007.7	55307.3	31764.9	64563.8	55776.8	52520.4	27289.7	56470.1	29858.8	49210	35754.6	28446.6	35352	48523.4	42917	51963.9	42209.3	33405.8	38737	63341.1	40238.1	46306.2	30441.9	47154.8	37559.2	47919	26792.9	55538.5	22214.8	61340.7	13378.7	58467.1	21546.2	53592	36204.7	27785.1
1526	adenosine 5'-diphosphate (ADP)	Nucleotide	Purine metabolism, adenine containing	3108	LC/MS Neg	208	700	426.1	6022	20398-34-9;	C00008	HMDB01341	146589	44815.5	309392	35802.8	183662	100999	138289	33721.2	303613	86731.8	282719	76361.2	265882	112716	358556	48711	305234	40323.6	325328	77543.2	205352	50804.4	209869	20113.4	209039	72293.9	239950	117529	121759	61176.4	124846	74451.3	365177	56340.6	409062	67107.4	226600
1666	adenosine 5'diphosphoribose	Cofactors and vitamins	Nicotinate and nicotinamide metabolism	558	LC/MS Neg	215	964	558.1	192	68414-18-6;	C00301	HMDB01178	19517.2	30272.2	20086.6	16872.2	20260	23020.6	21770.9	13580.7	17863.8	23911.4	15118.8	18993.9	20243.3	18082.6	17700.6	18603.1	19312.1	21743.6	18599.7	26474.6	17535.1	21524.4	16608	10946.6	20547.2	24332.8	19436.6	26320.3	17572.7	19282.8	23464.2	18058.1	20087.3	18912.6	15896.3	16389.4	18964.7
1524	adenosine 5'-monophosphate (AMP)	Nucleotide	Purine metabolism, adenine containing	32342	LC/MS Pos	209	1210	348.1	15938965	149022-20-8;	C00020	HMDB00045	464143	1.22243e+06	1.6445e+06	7.87016e+06	577945	7.28394e+06	380419	9307011	2.4376e+06	9832676	1.80825e+06	12508059	2.15437e+06	11105254	3.32e+06	13539916	1.30655e+06	6837924	2.54075e+06	6666473	1.06661e+06	8512309	888891	9739401	691450	7348532	1.19006e+06	7.26562e+06	470885	11271844	399363	14798896	2529901	6.4322e+06	6284258	7256688	5447891
1529	adenosine 5'-triphosphate (ATP)	Nucleotide	Purine metabolism, adenine containing	33449	LC/MS Neg	210	700	506	5957	51963-61-2;	C00002	HMDB00538	675302		486833		528378		474168		420916		445893		414632		357449		563046		487108		463987		511135		579670		515108		541723		569738		363627		121234		2269.08
321	agmatine	Amino acid	Polyamine metabolism	15496	GC/MS	100000103	1526	174	199	2482-00-0;	C00179	HMDB01432	316592	3478132	222582	566162	394714	2536138	420692	341126	106905	103507	219434	1.2517e+06	63269.9	516219	612719	1.18184e+06	266130	575137	329070	405615	401764	529878	361247	3.25888e+06	242249	885985	120199	466969	288176	440684	472871	795789	2357987	604503	486962	1.42007e+06	752960
1513	AICA ribonucleotide	Nucleotide	Purine metabolism, (hypo)xanthine/inosine containing	38325	LC/MS Pos	216	1155	339.1	200	3031-94-5;	C04677		198826	15239.8	209034	10838.2	201733	21097.1	173277		171065	17383.2	162873	11473.9	206388	15694	204128	15185.9	210598		220205	17482.9	191349		167761		277090	13126.5	279186	13242.3	150261		157992		154127	17370.9	119589		48412
33	alanine	Amino acid	Alanine and aspartate metabolism	1126	GC/MS	811	1147.6	115.9	5950	56-41-7;	C00041	HMDB00161	154442592	273384576	160048256	234259616	174313488	259046864	195024880	211717584	148386800	317363552	149763088	293911872	132431416	246408672	129720824	220662080	147268816	248001456	165887168	232720096	158157648	244529392	156170560	224539008	143907888	270719488	137066000	291816512	156304544	262556928	183477104	273348000	147973632	229290224	154945152	216293904	174761936
370	alanylleucine	Peptide	Dipeptide	37093	LC/MS Pos	100001890	2150	203	259583	1638-60-4;			29462.7	61653.7	32268.6	40378.6	41953.3	68117.5	47924.4	37040.5	39151	94018.1	33674.6	92149.6	53888.9	39938.8	30930.8	44966.6	41459.4	39259.1	32755.1	37090.4	48150.4	58138.8	45002.5	67612.5	32294.1	30336.1	28295.6	41424.9	57957	45142	104316	30842.4	29269.2	33526	33750.6	46235.1	40637.8
366	alanylvaline	Peptide	Dipeptide	37084	LC/MS Pos	100001884	1513	189	137276	3303-45-5;			36418.5	42232.2	39448.6	70391.5	88022.3	52314.4	59759.6	36152.6	57951.7	47807.3	54341	55672.7	49097.2	39708.2	39330.4	43267.1	61191.3	41107.5	35913.3	33511.1	66517	42915.4	82487.8	50403.5	40042.6	28468	41880.5	33195	57629.3	39255.7	37486.3	56310.6	38869.7	38259.5	71607.7	29924.4	52225.1
19	allo-threonine	Amino acid	Glycine, serine and threonine metabolism	15142	GC/MS	100000272	1417.8	219	99289	28954-12-3;	C05519	HMDB04041	4.4308e+06	6709330	4.26944e+06	4.95629e+06	3.73608e+06	4.17633e+06	3.87511e+06	2.85935e+06	3.79154e+06	5.08393e+06	3.72757e+06	5.14356e+06	3.3928e+06	3034432	2878763	3.05429e+06	3.92155e+06	5.37468e+06	4654357	5034723	3449331	3.70606e+06	3.32276e+06	3.49951e+06	4.45032e+06	4732357	3.61123e+06	5.4532e+06	3.19922e+06	3.37872e+06	3.8432e+06	3.38106e+06	2868879	3.5058e+06	2806434	3632743	3.49353e+06
215	alpha-hydroxyisocaproate	Amino acid	Valine, leucine and isoleucine metabolism	22132	LC/MS Neg	100000706	1854	131.2	83697	10303-64-7;	C03264	HMDB00746	11420.6	69187.8	8911.39	50858.3	15089	19303.2	17795.3	19260.1	13568.2	67335.7	17028	55759	11778.4	20375.8	14481.6	20754.7	13910.9	65976.7	10385.9	55514.7	16395.9	28261.7	16449	18535.6	10410.2	52693.6	10077.1	49643.4	13192.3	19004.7	14640.7	19553.7	13163.6	51189.2	11628.9	60051.1	16473
234	alpha-hydroxyisovalerate	Amino acid	Valine, leucine and isoleucine metabolism	33937	GC/MS	100001300	1208	145.1	99823	600-37-3;		HMDB00407	236285	959117	266840	881011	362311	481062	353713	495825	217644	1.19404e+06	234016	1.05165e+06	309743	453176	276367	467765	260247	716154	260302	691996	329628	419076	272236	446789	289297	787061	200147	1.05556e+06	242286	421945	215620	449074	270623	698978	219475	652163	324754
881	alpha-ketoglutarate	Energy	Krebs cycle	33453	GC/MS	93	1779	419.1	51	305-72-6;328-50-7;22202-68-2;	C00026	HMDB00208	23795.3	10063.7	15198.7	12846.5	17364.6	17447.9	7757.4		20841.8	14490.2		16644.9	22415.7	10629.6	14173.8		24890.9	16067.8	17682.3	13310.1	26622.1	6238.84	7174.41	28919.1	20665.6		11110.1	14621.5		5243.2	20130.1	18430.1	34421.8	12300.6	21805.8	30865.9	6277.44
288	arginine	Amino acid	Urea cycle; arginine-, proline-, metabolism	1638	LC/MS Neg	231	728	173.2	232	1119-34-2;	C00062	HMDB00517	1189749	603275	1.12553e+06	542608	1.13848e+06	902786	1.03698e+06	596061	1.23029e+06	835187	1.13731e+06	918235	1.0782e+06	880642	928223	634797	1.05609e+06	604423	1.05171e+06	717482	1.00878e+06	671478	1.06664e+06	549724	1.01768e+06	513050	1.10157e+06	797463	1.22875e+06	760623	1.23413e+06	845990	1.07211e+06	793654	943672	686174	1.211e+06
303	argininosuccinate	Amino acid	Urea cycle; arginine-, proline-, metabolism	15497	GC/MS	232	2157	446.3	16950828	156637-58-0;	C03406	HMDB00052		24963.7		28714.2						23560.8		58396.4			13417.6			23426.4				17648.6			38296.8	42586.8	20006.2	32106.4			24590.5		37340.3	45322.9	12105.8	49486.8	28348.4
25	asparagine	Amino acid	Alanine and aspartate metabolism	11398	GC/MS	917	1651.2	231	6267	70-47-3;	C00152	HMDB00168	8671815	11109310	9008379	9210079	9120391	13516711	10136272	8545192	8151846	11421104	8560839	10169938	9028375	11270160	8393767	10184737	9437524	9537203	10155551	9242553	8866138	11732226	8853581	8183230	9774905	8871641	7639633	11356866	8.14184e+06	10016272	8797882	9738148	9064149	11302777	10268365	11060962	9012648
383	asparagylisoleucine	Peptide	Dipeptide	42976	LC/MS Pos	100003155	2070	246.2					113341	83984.6	101064	66411.7	112130	97683.1	127582	52114.2	117260	93953	117578	57517.4	109782	62533.7	98646	92418.6	116332	69591.7	105700	60995.1	137264	80119.1	116160	88688.5	103631	50323.4	88563.6	39276.4	148692	60334	128469	74864.6	82258.3	72939.7	103659	52794.9	188760
384	asparagylleucine	Peptide	Dipeptide	42980	LC/MS Pos	100003156	2170	246.2					138450	113101	153766	109363	176792	176873	226343	129500	195704	155819	178036	142163	140289	130919	148590	127612	133104	102831	142949	87691.2	168591	152397	193643	121026	129563	102706	136987	57284	236247	118363	200262	125240	130505	138825	164916	94539.7	211181
385	asparagylvaline	Peptide	Dipeptide	42028	LC/MS Pos	100003569	1517.3	232.2		145314-87-0;			144397	149336	160890	145693	177394	136356	154681	133848	174305	144168	160198	120885	200036	115431	158296	136496	162360	97627.2	172558	149230	203642	116507	168813	145569	147094	96735.8	158496	99422.1	232647	139274	194081	127836	170058	97225.7	111586	113025	203488
24	aspartate	Amino acid	Alanine and aspartate metabolism	15996	GC/MS	234	1529.7	232	5960	56-84-8;	C00049	HMDB00191	369744480	364593728	395480768	343435296	426537312	351048672	430304736	278293952	424009600	356404704	428177696	349476672	481954176	258914272	455973600	247711280	355353376	340847872	375392320	323927296	479943040	336867104	390815264	318996832	412030208	300450624	382115488	313192352	422222528	247017600	488384960	264031552	509184960	375922880	459199520	435993472	368775712
469	aspartylleucine	Peptide	Dipeptide	40068	LC/MS Pos	100003158	2310	247.2	332962	3062-14-4;			268464	218691	223429	180568	239259	276945	199899	200355	254459	232306	267215	222667	278842	222479	219204	219642	270203	176713	237746	186042	286310	230455	233851	240827	255996	214225	249700	183002	167571	206410	214831	211439	197099	123127	165966	174651	273077
395	aspartylphenylalanine	Peptide	Dipeptide	22175	LC/MS Pos	100000803	2538	281.1	93078	13433-09-5;		HMDB00706	151932	144369	139235	126362	182746	205970	153884	142250	174921	124138	165354	144218	166597	199028	136955	171088	208264	146952	176232	116619	224159	203958	154117	180338	172254	154549	199462	108257	161715	161411	152781	186659	165076	161993	149361	148045	178397
7	beta-hydroxypyruvate	Amino acid	Glycine, serine and threonine metabolism	15686	GC/MS	100000055	1425.1	221	964	1113-60-6;3369-79-7;	C00168	HMDB01352	192314		281044	332325	150036	114368	213980	461407	376531		372336					367517	317561	346311	352787	317768	201820	314603	377987	481938	260110		259488			306870		332325	247981	376512	486705	427747
1630	biotin	Cofactors and vitamins	Biotin metabolism	568	LC/MS Neg	251	1932	243.1	171548	58-85-5;	C00120	HMDB00030	7866.84	14216.7	7549.33	9666.28	8788.99	15646.6	11235.5	8391.73	7778.49	14157.1	5960.87	12811.8	7613.85	12386	9112.78	10103.7	6758.26	12448	8104.09	13661.3	12228.6	11010.2	9751.23	7886.35	8317.09	13009.8	7333.07	14820.2	9121.77	14737	9313.79	10268.9	7733.25	7723.19	6735.81	11643.4	10321.2
74	cadaverine	Amino acid	Lysine metabolism	15308	GC/MS	100000110	1780.4	174		462-94-2;1476-39-7;	C01672	HMDB02322	3.56531e+06	6837295	4.09793e+06	8513380	4.19388e+06	9643771	4.42921e+06	9183724	4491155	9298071	4.17371e+06	8.20517e+06	4.87794e+06	9462132	3.91618e+06	9297812	3.87174e+06	8586012	4.06237e+06	7.90421e+06	4.25433e+06	10765603	4.52117e+06	8269503	3.25185e+06	6143701	3.13259e+06	7.17693e+06	3788406	9775920	3.95089e+06	10055829	2.50801e+06	6353801	3.74138e+06	5.97456e+06	2.96597e+06
914	caprate (10:0)	Lipid	Medium chain fatty acid	1642	LC/MS Neg	888	5092	171.2	2969	112-37-8;	C01571	HMDB00511	896915	828316	666528	525779	852346	694553	808809	356288	774009	659473	545225	425438	652086	535127	632727	439056	642893	430070	675665	535834	742235	573157	681522	435343	735951	553241	779916	592335	718775	426984	779365	373487	579378	306380	478864	353991	1.18323e+06
912	caprylate (8:0)	Lipid	Medium chain fatty acid	32492	LC/MS Neg	932	4367	143.2	379	124-07-2;	C06423	HMDB00482	54775.2	28605.4	56329.3	22086.7	76699.4	19026.3	74401.1	14649	59756.8	30128.1	55906	17391.5	64710.6	23196.6	47329.7	15672.1	50763.9	21057.6	50970.1	21815.7	62217.3	19233.7	44792.4	13104.3	67899.5	27688.3	64342.1	28137.5	67950.9	19373.4	52580	13255.8	44700.6	17867.4	39692.9	12547.4	87997.2
1226	choline	Lipid	Glycerolipid metabolism	15506	LC/MS Pos	1256	674	104.2	170746	67-48-1;	C00114		1.4133e+06	960899	1.20585e+06	651607	1.44318e+06	1.05533e+06	1.63358e+06	707966	730037	736385	922917	647703	1.32632e+06	1.08633e+06	1.23975e+06	802560	723802	599394	1.04811e+06	747635	1198161	852591	1225844	547524	1.04843e+06	806628	1.15519e+06	881202	1.39292e+06	876086	1.63964e+06	827059	951528	703822	699477	593027	1.46352e+06
1220	choline phosphate	Lipid	Glycerolipid metabolism	34396	LC/MS Pos	267	695	184.1	135437	72556-74-2;	C00588		107420		86147.1		98433.5		122249		69964.1		58263.9		96097.3		76197		65833.2		73617.9		103639		58959.7		48319.8		100366		137425		148049		58148.9		33480.9		139360
874	cis-aconitate	Energy	Krebs cycle	12025	LC/MS Neg	1829	603	173.1	643757	585-84-2;	C00417	HMDB00072	140237	272379	159068	265467	140745	174868	144669	194561	123211	184177	123814	183882	210328	262908	187619	224038	111481	224333	142313	233658	117670	171452	108887	171645	131376	223172	146638	201210	93629.3	129212	80397.6	125354	252620	432081	268057	416081	55730.6
935	cis-vaccenate (18:1n7)	Lipid	Long chain fatty acid	33970	GC/MS	100001228	1987	339.3	5282761	506-17-2;	C08367		457720	396272	396892	372487	509690	372978	608369	419758	299885	405449	386321	514402	472945	282548	412591	400573	449576	393899	314032	477429	666918	517619	502563	359605	308551	169881	423563	516076	293472	392592	391118	437513	359824	395807	592237	359982	379101
246	citramalate	Amino acid	Valine, leucine and isoleucine metabolism	22158	GC/MS	100000998	1490.7	247	1081	6236-10-8;	C00815	HMDB00426	81130	75588.6	96390	57388.9	90825.8	81005.9	120979	67871.5	88269	81478.6	73307.3	32912.4	53838.7	39766.4	83959.4		76015.4	56230.7	89162.8	67491.9	101726	72241.8	66690.7	48651.2	74450.8		109898	77774.1	93890.6	74505.3	77098.7	62391.1	91602.1	68665.6	90175.7	108584	101971
871	citrate	Energy	Krebs cycle	1564	GC/MS	1124	1763.4	273.1	311	77-92-9;	C00158	HMDB00094	30193704	16896840	35699448	12215618	32306638	12759298	36994520	10094874	38477472	16967514	42007276	17493076	67206872	21611458	63467044	19592382	27653816	13011432	26185468	11973810	24306528	8150787	25505180	8694113	46107220	18608272	43236192	21467834	31410164	12871826	28200250	13816017	69009016	33873000	80718032	32150778	9318253
1681	coenzyme A	Cofactors and vitamins	Pantothenate and CoA metabolism	2936	LC/MS Neg	270	1600	766.1	317	85-61-0;18439-24-2;	C00010	HMDB01423	156838	141594	121952	99067.3	162058	131729	190586	66322.4	86039.1	111374	72336.4	94792.6	148937	154162	153229	116085	99306	91509.5	140742	115335	147289	97234.7	115509	45157.8	139601	118102	151272	138974	100334	82887.1	114759	65746.1	115187	139569	108721	129162	147362
258	cystathionine	Amino acid	Cysteine, methionine, SAM, taurine metabolism	15705	GC/MS	310	1979.6	218.1	4083111834	535-34-2;	C02291	HMDB00099	6054026	6926360	5507312	6.56441e+06	4.11436e+06	8372972	4410450	4669222	4.9089e+06	9111873	4.48617e+06	8886343	5.58909e+06	7021092	4.62743e+06	6.53015e+06	5569994	7.75941e+06	6.56024e+06	7283913	5673901	6964741	5324140	6.40965e+06	5378168	7.69671e+06	5.48176e+06	9147039	5.05068e+06	6878677	5.15322e+06	6101514	6016702	7.71532e+06	4.65626e+06	7828982	3.85305e+06
1575	cytidine	Nucleotide	Pyrimidine metabolism, cytidine containing	514	LC/MS Pos	827	1065	244	6175	65-46-3;	C00475	HMDB00089	47496.7	72999.2	68739.5	151048	43026.3	155429	32971.9	171691	61518.8	124729	84139	145477	57156.5	187263	77451.5	167597	88709.5	130490	57200.6	140639	65124.1	146794	76647	154636	70777.9	99709.1	52331.5	111270	21778.5	117192	25616.3	132253	85074.2	186134	96833	197775	36515.5
1231	cytidine 5'-diphosphocholine	Lipid	Glycerolipid metabolism	34418	LC/MS Pos	1220	777	489.1		33818-15-4;	C00307		272705	315542	256711	246278	303692	314747	279292	209479	216164	133782	204196	238796	268989	312462	267939	260273	221327	222178	212536	221855	315206	251838	260123	209239	241485	269918	251129	251192	262319	212359	219461	247565	237845	246857	254873	199842	295056
1579	cytidine 5'-monophosphate (5'-CMP)	Nucleotide	Pyrimidine metabolism, cytidine containing	2372	LC/MS Pos	282	887	324	7058165	63-37-6;	C00055	HMDB00095		11471		106881		87328.2		96009.1		85725.1		96719.6		129072		101388		117019		91902.9		100875		73426.7		88931.4		65333.3		71774.7		85269.9	15127.7	124786	48734.4	108278	51071
725	diacetylchitobiose	Carbohydrate	Aminosugars metabolism	35158	LC/MS Pos	100001492	938	425		35061-50-8;	C01674		815609	665136	696230	505906	715948	720295	667312	480478	753934	583302	853986	468535	604387	636852	620726	637490	863119	506226	686352	499790	633717	457737	597778	405063	808019	624415	787290	563941	807772	483962	802522	574068	640601	401897	523671	357295	669632
1592	dihydroorotate	Nucleotide	Pyrimidine metabolism, orotate containing	601	GC/MS	923	1730.4	257	648	155-54-4;	C00337	HMDB03349	3.18081e+06	1.82529e+06	3.69612e+06	1.29675e+06	8137045	7.58238e+06	7.64048e+06	4253608	2.34401e+06		2499315		5.49986e+06	2.62059e+06	4.67914e+06	1.74596e+06	4.56578e+06	1.99261e+06	5.61322e+06	2.01485e+06	12163857	8202576	8795849	7822603	5.70655e+06	1.53503e+06	5711642	1.2654e+06	13145552	8267904	10376526	7848435	957227	153584	899630	118035	10710867
814	dihydroxyacetone phosphate (DHAP)	Carbohydrate	Glycolysis, gluconeogenesis, pyruvate metabolism	15522	GC/MS	309	1737	315.1	4643300	102783-56-2;	C00111	HMDB01473	179042		157360		198422				134245	82927	198422	534454	212260	140770	340501	332750		44525.1	287734		235923		259170		185508		157248		195181	311968	218009		261790		96068	32953.4
287	dimethylarginine (SDMA + ADMA)	Amino acid	Urea cycle; arginine-, proline-, metabolism	36808	LC/MS Pos	100001810	812	203.2	123831	102783-24-4;	C03626	HMDB01539	40217.3	98938.7	44669.7	79357	67242	83894.2	34004.8	65216.8	18187.9	63984.1		72473.8	19929.5	86129.6		91158.4	41572	82630.2		88459.5	31540.2	77784.2		74228.6	25270.2	96911.3	18996.2	94752.1	45074.5	85399	48920.7	74753.6		58626.5		69215.9	27809.6
947	eicosenoate (20:1n9 or 11)	Lipid	Long chain fatty acid	33587	LC/MS Neg	100001335	5955	309.4				HMDB02231	135371	117767	129969	96943.3	149550	122132	176213	95012.6	93297.9	100026	132830	102964	189555	98310.7	146525	131161	118853	92288.1	127168	101760	173816	126864	135120	96504.5	110512	102431	126737	112413	152985	122259	150634	155042	135219	95154	156011	94283.2	161157
1448	ergosterol	Lipid	Sterol/Steroid	27553	GC/MS	100001020	2346.1	363.3	444679	57-87-4;	C01694	HMDB00878	4751464	4.65074e+06	5583797	3.87452e+06	6637892	6.23303e+06	6.94728e+06	4.18206e+06	3276609	4.07783e+06	3.34262e+06	4.1711e+06	7042203	4.45878e+06	6382566	4569885	4.44272e+06	4.06813e+06	5713921	3497259	6.5034e+06	5554565	7457466	5604872	5.35899e+06	4494281	5600126	4303729	4984965	6139942	7.46421e+06	5.61318e+06	4740955	3.16239e+06	3.93421e+06	3796250	6.10076e+06
2357	erythritol	Xenobiotics	Sugar, sugar substitute, starch	20699	GC/MS	100000846	1517.5	217		149-32-6;	C00503	HMDB02994	1.24028e+06	1.93785e+06	1.1992e+06	1581839	688950	1.23579e+06	1.00029e+06	759261	989892	1.66232e+06	1.13819e+06	1.61473e+06	620710	1.10184e+06	740778	1.01998e+06	957744	1.37035e+06	1185447	1.38235e+06	685885	975765	673020	837608	1.18818e+06	1.53144e+06	1108392	1.65001e+06	666471	1131498	1.01197e+06	919160	1.34307e+06	1.59009e+06	1197920	1.58187e+06	587863
73	erythro-imidazole-glycerol-phosphate	Amino acid	Histidine metabolism	38650	GC/MS	100002604	2021.5	241.1	440431	36244-87-8;	C04666		4.13081e+06	2.63375e+06	4085809	2.13289e+06	3.1912e+06	2.33347e+06	3.36825e+06	1381615	3472143	2141680	3.64789e+06	2.06007e+06	3.57801e+06	2.16609e+06	3980313	2418545	3875140	2.03922e+06	4.4323e+06	2.28228e+06	3.64532e+06	2.00133e+06	3.66667e+06	1.56734e+06	4913084	2368277	4833116	2.52817e+06	3.43611e+06	1747642	3.34401e+06	2.49777e+06	5.5725e+06	2.35132e+06	4907836	2.69958e+06	3.27125e+06
709	erythronate*	Carbohydrate	Aminosugars metabolism	33477	GC/MS	100001320	1546.9	292.1	2781043	88759-55-1;		HMDB00613	306532	610499	331054	538926	287084	484390	359207	308341	218885	587434	287221	434624	276685	343292	271155	360194	291279	521596	325543	515322	270369	375730	287830	383227	320154	503329	255418	637125	289946	336443	265537	424486	214549	569799	204070	477498	296267
1221	ethanolamine	Lipid	Glycerolipid metabolism	1497	GC/MS	420	1304	174.1		141-43-5;	C00189	HMDB00149	8666534	5089521	7980194	6.93668e+06	7400120	5.67032e+06	8.16326e+06	6.072e+06	5.27624e+06	7437808	5215523	5858018	9431652	6.31546e+06	7.03918e+06	5521659	5.58598e+06	5867111	8682318	6.46964e+06	8341567	6326935	8705776	4.1045e+06	5175988	5268354	5.97079e+06	6.79105e+06	6083478	6.67807e+06	6.92885e+06	6.34788e+06	4331199	6360096	5393293	4.82164e+06	4635738
1698	flavin adenine dinucleotide (FAD)	Cofactors and vitamins	Riboflavin metabolism	2134	LC/MS Neg	327	2413	784.1	643975	146-14-5;84366-81-4;	C00016	HMDB01248	45613.4	26461.4	44273.2	20327.8	55381.6	37155.7	56981.6	19854.9	40334.6	27222.3	45767.8	25606.2	59013.3	32143	53857.5	35088.7	42027.1	24401.4	46315	23614.3	53606.8	33750.3	52304.8	29954.1	51720.2	29012.9	52241.9	26402.2	66064.4	34889.1	67880.7	33659.3	38267.6	21126	40691.6	20842.5	53769.8
1700	flavin mononucleotide (FMN)	Cofactors and vitamins	Riboflavin metabolism	15797	LC/MS Neg	100000251	2395	455.1	710	130-40-5;	C00061	HMDB01520	28235.3	27281.6	32135.8	22344.5	37097.6	31189.3	38949.5	22874.7	30500.3	27766.6	28585.6	25826	41669.8	27119.6	38683.8	28563.5	31214.4	25175.2	33514.2	24960.6	40316.2	34332.9	33626.9	27315.8	33255.7	26334.8	41210.8	26250.8	46944.1	33427.4	49614.1	31422.4	31622.4	22016.9	26874.4	21654	36831.4
735	fructose	Carbohydrate	Fructose, mannose, galactose, starch, and sucrose metabolism	577	GC/MS	878	1758	217	5984	57-48-7;	C00095	HMDB00660	47292836	18506940	50778684	58083044	43962184	32940374	44128708	29602946	41947804	26907544	52025916	37363404	34372788	26011610	42509164	37078176	48830192	32840630	49861092	37986492	47344728	29545308	56655112	25058068	35542656	25747734	30159974	27890720	30062886	29463202	38236780	31408222	36305768	24931030	25997366	27466606	3315430
808	fructose 1-phosphate	Carbohydrate	Glycolysis, gluconeogenesis, pyruvate metabolism	15909	GC/MS	100000253	1983.1	445.2	65246	53823-70-4;	C01094	HMDB01076	2.53198e+06	1.64303e+06	2.54409e+06	1.14748e+06	2993717	1.209e+06	3.33343e+06	525200	2.65185e+06	1.22197e+06	3205275	1.21561e+06	1.35256e+06	639172	1.65316e+06	1.19491e+06	3072578	1.4034e+06	2.35751e+06	1.36554e+06	2.41786e+06	760910	2.45382e+06	659521	1.95776e+06	1.21745e+06	1.70325e+06	1.16707e+06	2.07048e+06	981149	3921036	796103	1.38429e+06	527011	773425	621044	240643
807	fructose-6-phosphate	Carbohydrate	Glycolysis, gluconeogenesis, pyruvate metabolism	12021	GC/MS	1232	1994.9	315.1		103213-47-4;	C05345	HMDB00124	17976712	8118385	29177600	11228748	19482972	13994306	16779876	6569993	23459260	8.38334e+06	25369928	14059541	11874065	8.37719e+06	22930490	15785484	42533816	9469345	37616596	11133161	27673600	11547724	41109300	9370584	12281101	6795198	12000091	13260927	5.57911e+06	15683447	8.03084e+06	15161593	37882740	6192522	25206272	10048877	500913
886	fumarate	Energy	Krebs cycle	1643	GC/MS	330	1382.1	245		100-17-8;	C00122	HMDB00134	1.49144e+06	1.40123e+06	1.26172e+06	1.20278e+06	2.174e+06	2.1063e+06	2023294	1.58142e+06	1.5219e+06	1144026	1.45568e+06	1350567	2.13006e+06	1100662	1.87533e+06	1.14928e+06	1471729	1.01136e+06	1.29456e+06	1.19442e+06	2126075	1.83352e+06	2.01227e+06	1.96429e+06	1.55096e+06	995271	1.62149e+06	1212267	2.39805e+06	2.09042e+06	2.2283e+06	2.18027e+06	1.11297e+06	798204	973952	966453	1923786
49	gamma-aminobutyrate (GABA)	Amino acid	Glutamate metabolism	1416	GC/MS	141	1539.7	304.1	6992099119	56-12-2;	C00334	HMDB00112	183370	121824	137927	117365	139915	110939	140077	98443.3	157963	123683	87470.3	79675.5	205037	121075	127544	166580	179379	149795	182764	169150	143910	141658	144453	89766.4	182207	190095	103810	202994	98714.8	139771	185694	107380	106409	110759	126974	102581	126962
653	gamma-glutamylcysteine	Peptide	gamma-glutamyl	1778	LC/MS Pos	1036	1274	251.1	842	636-58-8;	C00669	HMDB01049	1.04936e+06	792203	904062	627734	968780	745670	996280	591307	986330	677025	903107	608855	1.09416e+06	920099	1149490	787304	1.15813e+06	745162	1.28483e+06	737616	1.22032e+06	689329	1.12563e+06	630959	1.2945e+06	904929	1.3864e+06	1.06814e+06	1.00115e+06	764623	952743	727724	2239632	1.47949e+06	2.07987e+06	1.47227e+06	1297042
656	gamma-glutamylglutamate	Peptide	gamma-glutamyl	36738	LC/MS Pos	331	1036	277.1	92865	1116-22-9;			188290	130198	162897	103277	213012	158227	212700	101698	157730	139242	170318	110167	183859	138046	210129	136694	212750	111398	171672	111270	170414	130646	159311	116278	244014	123938	257438	148885	202794	154093	252607	141395	146943	107553	153596	98247.3	231761
654	gamma-glutamylglycine	Peptide	gamma-glutamyl	33949	GC/MS	100001294	1934	375.2	165527	1948-29-4;		HMDB11667	86824.7	22364.2	91709.5	87353.6	59901	86826.2		101635	52087.9	101257	49877.5	104750	50105.9	99720.8	61509.5	117819	73315.1	102014	90787.8	79961.9	75396.8	79362.8	69821	114920	112331	86693.4	69696	114702	66805.6	153685	78209.1	75514.3	82451.2	94968.9	44262	115049	32039.5
652	gamma-glutamylisoleucine*	Peptide	gamma-glutamyl	34456	LC/MS Pos	100001485	2644	261.2				HMDB11170	64065.3	72341.7	53448.8	76761.8	47151.9	53701.7	43385	47263.7	42689.8	37815.8	40549.2	63766.2	43988.5	35593.8	38359	70768.9	48264.8	38354.8	60931.9	58189.6	48400.7	53110.1	51075.6	50533.5	50818.3	53453.3	50757.8	49591.3	56178.3	89955.1	42541.2	54251.3	57634.4	38903.3	42289.2	39645.2	44304.2
651	gamma-glutamylleucine	Peptide	gamma-glutamyl	18369	LC/MS Pos	1268	2744	261.2	151023	2566-39-4;		HMDB11171	109247	139176	109034	110492	111808	128924	149292	101096	104709	113913	123972	101106	156338	134400	126463	158472	176186	138577	185144	136947	152728	155922	183585	122709	158541	165039	132561	131417	155973	162406	159066	121329	129194	108081	130014	109516	188771
655	gamma-glutamylmethionine	Peptide	gamma-glutamyl	37539	LC/MS Pos	100001313	1993	279.2	7009567	17663-87-5;			63120.4	68636.6	63356.4	52805.8	53100.6	82751.6	57596.9	51859.2	55731.7	52621.7	55654.8	39029.2	72600.4	68530.2	57103.5	52695.7	76694.9	53851.3	66081.9	59470.4	76963.3	72957.3	81674.4	49621.4	81529.7	75767.1	72533	68804.7	76016.2	58338.9	68138	42774.3	77981.5	39880	39527.2	60621.4	90285
659	gamma-glutamylphenylalanine	Peptide	gamma-glutamyl	33422	LC/MS Pos	100000491	2846	295.1	111299	7432-24-8;		HMDB00594	107958	121417	96086.7	106720	114320	120739	114603	71141.2	96657.4	102665	97125.6	88593.9	111166	88993.5	101740	93606.5	119545	91449.1	134258	91618.5	124125	87058.1	117060	115539	136965	119463	145302	121749	117222	89679.9	130766	124229	96824.4	65650.6	94291.5	77173.3	142660
661	gamma-glutamylthreonine*	Peptide	gamma-glutamyl	33364	LC/MS Pos	100001314	977	249.1		5652-48-2;			359826	292216	345575	228825	330044	204438	319092	175660	409592	365063	379747	256744	310022	271368	304151	232335	351844	307164	408318	307009	382321	226544	323945	212469	391337	301983	415312	267626	366233	228304	378787	226392	306470	226822	314762	213777	369297
660	gamma-glutamyltyrosine	Peptide	gamma-glutamyl	2734	LC/MS Pos	1102	2073	311.2	94340	7432-23-7;			76545.2	60671.3	86692.1	69951.1	74621.3	88520.5	79525.1	77567.7	70993.9	78615.8	75268	47894.9	75479.3	77134.4	55410.1	73482.7	101616	76579	111129	89579.6	70605.3	88394.3	72367.9	71438.4	75687.1	96191.5	79381.7	73292.9	89478.8	60085.5	80640	77147.5	50498.2	46767.7	49176.4	51474.5	103595
649	gamma-glutamylvaline	Peptide	gamma-glutamyl	32393	LC/MS Pos	100001126	2040	247.2		2746-34-1;		HMDB11172	78831.8	71212.1	69360.7	37566.1	74714.4	61580.6	58190.5	42131.3	61335.8	59251.1	61930.9	39803.8	55796.5	61634	67244.3	55404.1	55796.1	35653.3	61753.7	50339.5	64942.5	44375.7	76898.1	60761.3	75405.7	50550.7	74547.5	41312.1	81069.9	54073	64060.3	59370.6	43997.6	43389.8	59945	55745.2	79764.6
754	GDP-mannose	Carbohydrate	Fructose, mannose, galactose, starch, and sucrose metabolism	18371	LC/MS Pos	100000254	1007	605.8	18396	103301-73-1;	C00096	HMDB01163	414937	215464	234664	111883	314646	105134	357421	93965.1	212046	175487	297825	134281	338903	113934	291198	92556.8	264347	159215	390613	146345	339999	91367.3	615705	43500.2	371473	179657	367994	150938	403494	74263.7	548022	46048.5	297748	199805	252170	177400	127629
839	gluconate	Carbohydrate	Nucleotide sugars, pentose metabolism	587	GC/MS	338	1879.4	333	10690	527-07-1;	C00257	HMDB00625	960911	687472	1.16892e+06	619180	777319	871092	837963	602138	1006267	787294	1.20989e+06	658294	671591	738926	1.04302e+06	730726	1.4752e+06	783904	1.31209e+06	748901	882509	645548	801840	616120	790816	878450	903894	977928	389170	645717	581811	650144	1.13154e+06	527809	1.18919e+06	562553	125945
702	glucosamine	Carbohydrate	Aminosugars metabolism	18534	GC/MS	289	1833	203	441477	66-84-2;	C00329	HMDB01514	1.39406e+06	3554307	1.11727e+06	3.83027e+06	1.02869e+06	4.62171e+06	1.31091e+06	1271281	1.26689e+06	1.26297e+06	2.50653e+06	2.16286e+06	469235	3.39434e+06	450724	1.46797e+06	1.11629e+06	2889533	1280926	3.19614e+06	1076016	2.6492e+06	911155	1130021	670049	3.82554e+06	298248	4.59179e+06	2.2591e+06	1.27567e+06	575898	1.11283e+06	685081	1.68176e+06	408366	1.72565e+06
716	glucosamine-6-phosphate	Carbohydrate	Aminosugars metabolism	580	GC/MS	290	2048.3	203	9838047	3616-42-0;	C00352	HMDB01254	733451	2.30845e+06	1.05213e+06	2333776	570632	3.1436e+06	621694	577962	2.06177e+06	1.02426e+06	4.24058e+06	1.88895e+06	649996	1.0941e+06	633229	1396378	1.38426e+06	1937467	1.27262e+06	2.06527e+06	955543	1.49957e+06	1.3167e+06	921631	890794	2.15505e+06	531364	2.15085e+06	950386	1.03351e+06	286344	1.34756e+06	1.42783e+06	797134	920550	1.56208e+06	29617.4
804	glucose	Carbohydrate	Glycolysis, gluconeogenesis, pyruvate metabolism	20488	GC/MS	572	1866.8	217.1	79025	50-99-7;	C00031	HMDB00122	201042256	43085060	266554560	362921888	176458272	182775376	142796944	369456768	417852064	249611440	469903520	555101120	310123808	253133856	477634304	443002336	298199776	331358976	292649280	306039872	258623472	313282912	285529408	414683264	309246592	178415376	279384800	161585248	109636536	294312768	42177564	484831968	305359584	335394880	361340512	378924608	334904
803	glucose 1-phosphate	Carbohydrate	Glycolysis, gluconeogenesis, pyruvate metabolism	33755	GC/MS	1233	1853	217.1	65533	56401-20-8;	C00103	HMDB01586	2.10797e+06	1.30234e+06	3475107	2.17841e+06	2579056	1.84537e+06	2788385	1.46127e+06	3.44773e+06	1.62209e+06	3.11647e+06	3.01905e+06	2.07396e+06	1.20124e+06	2.31556e+06	1.81918e+06	3.942e+06	1.04343e+06	3.13646e+06	1.88946e+06	2.7389e+06	1.97403e+06	4.42791e+06	1.04333e+06	2669576	1.93035e+06	2.20689e+06	1.4445e+06	1.62908e+06	2.28718e+06	1.25377e+06	2.00804e+06	2.84923e+06	1.58588e+06	1.83303e+06	2.53929e+06	262128
802	glucose-6-phosphate (G6P)	Carbohydrate	Glycolysis, gluconeogenesis, pyruvate metabolism	31260	GC/MS	291	2042.7	387.2		103192-55-8;	C00668	HMDB01401	82763928	44413576	129047560	60137388	87578880	73797744	71136960	28557424	157041120	44509500	169254352	67106860	63603760	37818556	130536056	80190120	168897104	50255084	155977552	60437044	120040416	50536712	165226192	39638024	68970752	35405072	64467144	63535992	27014748	90076776	24106450	75719872	161521296	31176222	119671448	53845580	814281
41	glutamate	Amino acid	Glutamate metabolism	57	LC/MS Pos	561	700	148.1	611	56-86-0;	C00025	HMDB03339	32082480	11318202	29476636	8861015	29190530	9374804	28281696	7.20416e+06	28423020	9614865	25163646	9250405	30117178	10102236	27651406	8590805	29091716	8892750	29706636	9866943	27129284	7611996	26763164	7.21102e+06	33279916	11165723	33874548	11721215	28941042	7.68233e+06	28325916	7854758	29568174	9030094	27412308	9031990	37361324
46	glutamate, gamma-methyl ester	Amino acid	Glutamate metabolism	33487	LC/MS Pos	100001103	1062	162.1	73913	1499-55-4 ;			1398755	1.2522e+06	1.4442e+06	1082127	1.47581e+06	1.26293e+06	1.47332e+06	717698	1.33482e+06	1.36174e+06	1231413	1.01866e+06	1.70481e+06	1.43281e+06	1155747	1014846	1336321	1.34899e+06	1.59196e+06	1.14987e+06	1.3242e+06	1.07997e+06	1.47031e+06	701957	1.3526e+06	1.28249e+06	1.42572e+06	1.58791e+06	1.23306e+06	1.06458e+06	1.25367e+06	820077	1.15848e+06	1.22651e+06	1.37079e+06	1.04404e+06	1.9765e+06
47	glutamine	Amino acid	Glutamate metabolism	53	LC/MS Pos	563	684	147.2	5961	56-85-9;	C00064	HMDB00641	11308628	3.86891e+06	10459005	2133678	9891250	4.19272e+06	10013106	3.21543e+06	10323486	3.35754e+06	9717928	3.12597e+06	9753006	4.19333e+06	10905102	3.6343e+06	10812664	2.6016e+06	9509273	3.2864e+06	10239016	3.01433e+06	10825268	3262818	11600688	3565312	11579821	2.63438e+06	10018942	3.62426e+06	10770392	3.39732e+06	10176215	3.10965e+06	9566949	2961970	12698922
401	glutamine-leucine	Peptide	Dipeptide	42994	LC/MS Pos	100003160	2180	260.2					21347.2	22641.8	32921.7	84918.1	40596.7	70001.5	85642.4	71821.1	37976.6	57707.7	51419.5	65982.1	35088.2	43645.5	49290.4	41390.2	35727.9	36494.1	62881	34998.3	61622.6	45573.7	93299.1	67201.7	23094.9	35885.8	67276.2	45389.9	47032.9	37076.9	90547.3	74224.3	31705.6	31846.6	43684.3	89599	49717.5
336	glutathione, oxidized (GSSG)	Amino acid	Glutathione metabolism	27727	LC/MS Pos	448	1535	613.1	6535911215652	103239-24-3;	C00127	HMDB03337	888786	711689	702234	415818	885395	718808	835420	371180	773441	513894	585766	367758	847980	604925	760765	495917	758764	376920	789837	432233	885405	494683	726934	457430	1.16229e+06	631118	1.23775e+06	783344	1152171	587670	1.01338e+06	623228	637204	363045	559895	476247	1.2465e+06
333	glutathione, reduced (GSH)	Amino acid	Glutathione metabolism	2127	LC/MS Pos	496	1274	308.1	124886	70-18-8;	C00051	HMDB00125	32632734	28592098	27219668	22953050	32583198	31165820	32386374	22939612	28573194	24329440	27666390	22671412	32072258	30554368	31773678	27019226	29126374	22265048	31221156	23566106	33516090	25753228	30232850	22878272	30543766	26122606	33366504	29089100	32481440	24423258	30351046	24920986	38130056	28649300	35866832	29012996	39055240
799	glycerate	Carbohydrate	Glycolysis, gluconeogenesis, pyruvate metabolism	1572	GC/MS	1052	1360.7	189	752	600-19-1;	C00258	HMDB00139	2203132	1.91941e+06	2.14621e+06	2.08978e+06	1758806	1518734	1.87215e+06	1.0928e+06	2181331	1.58986e+06	2.65886e+06	2070523	1.94185e+06	1.36589e+06	2.81875e+06	1.64803e+06	2.62e+06	1.94786e+06	2.66013e+06	2148610	2127625	1.33161e+06	2.2747e+06	1.31361e+06	2.16439e+06	1.85371e+06	1.78301e+06	2.27583e+06	1.0325e+06	1.26166e+06	1.26992e+06	1.47226e+06	1.80952e+06	1.10762e+06	1525813	1.12649e+06	345059
1225	glycerol	Lipid	Glycerolipid metabolism	15122	GC/MS	1254	1311	205	753	56-81-5;	C00116	HMDB00131	434135264	311440576	447557536	419273152	240631248	937572288	285698816	804843328	228222352	863418944	228955632	863924928	112318544	687344704	129340336	663554752	419364640	1030053120	449419488	599464704	264324880	896320000	311373088	798809216	220237424	808291584	213764576	841024320	103653472	652737152	143007888	665796544	413600864	1021798144	416217568	1046784832	205817360
1780	glycerol 2-phosphate	Xenobiotics	Chemical	27728	GC/MS	100001029	1691.8	243	2526	819-83-0;	C02979	HMDB02520	266383	675557	216447	447733	209507	530842	277806	337554	221124	346150	269544	513035	179573	445972	233057	529672	227931	401821	250331	431510	222225	399036	251939	420095	116877	399224	157148	387784	195900	506098	200898	512878	278141	465472	249011	483260	139793
1227	glycerol 3-phosphate (G3P)	Lipid	Glycerolipid metabolism	15365	GC/MS	100000258	1719.7	357.1	754	29849-82-9;	C00093	HMDB00126	5680343	11854786	6.6463e+06	12389502	5.88356e+06	15140121	7316445	9310802	7359569	12564109	9264353	18020910	6948418	9696909	9693959	11208233	6937097	11049256	9647512	13458477	7816985	11662255	8841765	13488388	5893259	10064767	5912685	10741411	4.63389e+06	8933712	4.91349e+06	11460520	11698816	11102707	11088543	15478758	1.72669e+06
1223	glycerophosphoethanolamine	Lipid	Glycerolipid metabolism	37455	GC/MS	100001620	1906	357.1	123874	33049-08-0;	C01233	HMDB00114	312644	1.03897e+06	228490	263388	285982	997863	453907	363906	144383	657508	206771	634242	348220	609003	426992	653206	223909	383660	224744	299967	361707	567830	247053	846831	152715	338953	151820	309731	159129	638907	249173	571064	468531	470173	181109	480036	166253
1228	glycerophosphorylcholine (GPC)	Lipid	Glycerolipid metabolism	15990	LC/MS Pos	100000269	694	258.1	657272	28319-77-9;	C00670	HMDB00086	3.87469e+06	1.68029e+06	3.48166e+06	1.46004e+06	3.87134e+06	1.72184e+06	3.86966e+06	1512248	2.93095e+06	1.64177e+06	2.5678e+06	1.6474e+06	3.21801e+06	1.51262e+06	4.24621e+06	1.46123e+06	3.63734e+06	1.32928e+06	3.92032e+06	1.30456e+06	4.49532e+06	1.54592e+06	3.95274e+06	1.67799e+06	2.43058e+06	1.37255e+06	2.35212e+06	1.34553e+06	2.70023e+06	1.56494e+06	2.39046e+06	1.76545e+06	3368290	1.52184e+06	2.74213e+06	1.47635e+06	2.31061e+06
1	glycine	Amino acid	Glycine, serine and threonine metabolism	11777	GC/MS	340	1166	101.9	5257127750	56-40-6;	C00037	HMDB00123	99076400	157387184	87042784	116288696	96283056	147791072	108363280	96785928	69306368	102638768	59917180	102867312	76936112	112063744	72039096	102966520	82120088	116332400	99638744	110292512	88258112	116342856	81036912	114530552	89942912	115770272	82851112	125847488	81085768	106177968	93938256	111845160	73756384	94028616	66677384	97307200	109770352
1773	glycolate (hydroxyacetate)	Xenobiotics	Chemical	15737	GC/MS	203	1119	177	3698251757	79-14-1;	C00160	HMDB00115	202635	268182	199939	229615	176204	285411	188025	214066	199300	226269	141946	334595	129048	250098	160235	242767	106932	282160	184436	329969	180446	241116	184908	246276	251285	229957	209754	288828	142483	252679	146022	321162	195437	317286	238661	248904	161471
355	glycylisoleucine	Peptide	Dipeptide	36659	LC/MS Pos	100001790	2080	189.1		19461-38-2;			435421	404555	380799	341479	447539	458197	447072	376282	415980	390313	415596	377069	376722	352163	337184	319644	392931	340030	432312	340953	492379	385981	466566	352092	384938	318339	407453	296758	510889	400011	524637	400247	355295	280599	359318	293686	618724
356	glycylleucine	Peptide	Dipeptide	34398	LC/MS Pos	100001258	2236	189.1	928431548899	869-19-2;	C02155	HMDB00759	272883	232218	235902	184535	278925	272444	304140	240371	266898	211618	264744	242390	265002	182462	233883	213307	262228	210595	281736	192901	304526	197319	305516	216901	242562	147741	242526	149745	299660	179682	277129	212615	240859	173825	219755	209671	338878
360	glycylphenylalanine	Peptide	Dipeptide	33954	LC/MS Pos	100001268	2377	223.1	154934492953	3321-03-7;			146150	52559.1	102792	88519.1	119393	93453	120180	84412.5	115080	46761.2	112349	70565.1	140338	91340.3	114141	88909.6	82454.6	50997.4	126837	80479.9	85323.8	122136	109612	85248.9	80024.6	44020.8	133971	90631.8	122430	43839.6	125570	79818.6	105488	65925.4	70023.6	66490.2	167294
354	glycylproline	Peptide	Dipeptide	22171	LC/MS Pos	100000976	1115	173.1	30136256993386	704-15-4;		HMDB00721	313665	219371	277252	178295	332200	312431	293666	213973	353146	257550	295576	219926	310200	280073	287152	268056	319814	208642	290148	194061	315002	214565	320770	238724	349799	226079	369038	241517	378555	253728	366351	271384	293050	192370	277550	190006	403477
361	glycylthreonine	Peptide	Dipeptide	42050	GC/MS	100003508	1911.1	174.1	351980	7093-70-1;			478382	482246	528331	375147	561263	564916	604249	350162	511831	666987	464775	342547	514318	369079	399661	410287	551595	503506	577891	429143	550571	561141	494570	393694	525432	451366	433880	536796	520317	527483	609347	541833	375817	444499	501724	365956	625810
363	glycyltryptophan	Peptide	Dipeptide	38151	LC/MS Pos	100002290	2542	262.4	155134092181	2189-26-6;			118973	117588	99047.1	89812.7	117740	122681	120335	120826	131574	125562	111652	125515	112787	109787	103370	78815.6	120436	96877.9	115921	101838	140535	135908	105294	112177	132436	97690.3	112094	94600.2	156189	120406	136330	120061	96645.4	84255.5	111943	79368.8	158063
362	glycyltyrosine	Peptide	Dipeptide	33958	LC/MS Pos	100001265	1728	239.1	928296994980	658-79-7;			103336	138025	99672.3	69503.1	135453	137508	134598	66724.4	132566	108114	92805.4	99234.9	118778	114506	106653	97379.1	120840	88634.9	162057	85866.2	121220	95436	84178.9	115443	69187.5	110069	84766.5	76774	118771	103773	96232.1	83292.9	93135.9	86649.4	94680.3	94866.1	126107
349	glycylvaline	Peptide	Dipeptide	18357	LC/MS Pos	100000487	1572	175.1	27248076994979	1963-21-9;			255101	306281	229763	193775	296229	303796	291779	211581	268707	264545	258657	282259	264505	285591	219559	221840	302710	195760	287542	223564	307366	273965	273949	233686	256396	242689	235642	211763	286747	275056	306908	268608	236122	177118	241712	201983	362236
1541	guanine	Nucleotide	Purine metabolism, guanine containing	418	GC/MS	172	1942.3	352.1	764	73-40-5;	C00242	HMDB00132	409084	1.07725e+06	481905	722258	431326	1.21923e+06	361613	941747	289628	989743	319570	1.13538e+06	304155	751284	284954	949303	311324	697805	343535	623155	324103	877467	272357	1.26608e+06	533367	689846	402743	826071	261461	893003	168773	1.07527e+06	481424	660693	600057	887878	410899
1545	guanosine	Nucleotide	Purine metabolism, guanine containing	1573	LC/MS Neg	1099	1675	282.1	6802	118-00-3;	C00387	HMDB00133	716511	1242227	883514	1.37665e+06	766515	1.52621e+06	712882	1282132	802776	1.44529e+06	851936	1.51653e+06	712695	1.3083e+06	852529	1.42976e+06	904720	1.22607e+06	885696	1.17393e+06	793992	1.37607e+06	817509	1.31223e+06	862872	1101038	878798	1.23717e+06	570919	1.27525e+06	574985	1.36523e+06	807499	1.09205e+06	875609	1.28675e+06	292725
1548	guanosine 5'- monophosphate (5'-GMP)	Nucleotide	Purine metabolism, guanine containing	2849	LC/MS Pos	347	1300	364	761	5550-12-9;	C00144	HMDB01397		12432.1		139201		65294.3		102070		110792		109386	11791.8	113176	16354	104510		135638	9900.86	117947		113217		54064.5		103915		63449.9		44285.2		40499		161689	19318.8	129939
56	histidine	Amino acid	Histidine metabolism	59	LC/MS Pos	355	628	156.1	7733651426	5934-29-2;	C00135	HMDB00177	451104	107194	367393	83807.1	523607	91274.4	492474	85584.4	666978	111743	641616	116929	472631	108997	597775	114621	567831	70613.4	517178	86848.6	605140	93828	668232	95084.3	377751	71059.8	358303	99433.8	528968	93665.1	581782	124311	421540	79176.3	437821	70023.1	483800
489	histidylisoleucine	Peptide	Dipeptide	43138	LC/MS Pos	100003161	1414.9	269.2	4060215	510-791-9560;			194081	173187	159481	160970	211458	211345	198586	170882	212956	215771	191036	203626	188980	185477	162225	185259	167041	157396	187110	155531	198990	207230	195515	215652	168573	150285	190154	180535	245464	225214	221926	222910	166493	131167	163206	140571	278973
475	histidylleucine	Peptide	Dipeptide	40061	LC/MS Pos	100003162	1482	269.2	1890086992010	7763-65-7;			372192	341127	350979	318606	411976	433057	388407	358321	399588	354638	396520	407683	346692	383899	306958	342661	345043	324089	382148	339248	423469	394725	370989	361560	321142	281884	351332	351375	458328	365243	402748	385058	352576	334670	319519	292525	477717
478	histidylphenylalanine	Peptide	Dipeptide	42084	LC/MS Pos	100003547	1730	303.2	4466133	16874-81-0;			109536	111057	96361.7	100597	122898	140277	154142	100787	115336	103552	116845	117639	97819.3	105258	91172.7	117048	102269	86349	89192.8	102946	117686	117915	101337	127890	91928.1	91890.1	87961.2	82786.2	140508	133898	129368	139404	148178	89374.7	99258.1	117103	140034
479	histidyltryptophan	Peptide	Dipeptide	41912	LC/MS Pos	100003549	1961	342.2	6539217	23403-90-9;			49324.9	74631.2	269119	389101	68523.7	97756.2	341957	321037	66743	75965.1	362611	371730	45603.4	60368.3	471808	381633	64810.4	94116.1	429611	420731	57749.9	76443.4	422512	527064	55259.6	54733.9	282823	308957	84052.6	61330.3	362058	463173	63139.1	61898	363133	387794	93772.8
483	histidylvaline	Peptide	Dipeptide	42069	LC/MS Neg	100003544	1741	253.2		76019-15-3;			40073.5	44246.2	39593.8	31309.6	48556.4	46557.4	48492.4	43755.5	40266.6	43653.8	41703.6	40752.5	37868	38620.6	37255.1	37040.6	35100.5	34012.5	40908.6	37250.3	42494.1	43572	44951.7	37225.5	38215.5	37942.1	40715.5	33922.7	49030.3	44470.1	46843.5	49633.2	37011.1	29768	37908.1	30526.5	65654.8
272	homocysteine	Amino acid	Cysteine, methionine, SAM, taurine metabolism	40266	GC/MS	311	1648.2	234	778	454-29-5;	C00155	HMDB00742	143567	163369	152517	100451	191613	161419	201255	99393.2	184439	155574	204836	165212	97847	121979	134872	116735	151732	136931	169184	107702	148037	112185	163163	117205	88946.5	145627	157231	172861	125424	94610.7	155424	122391	149246	101062	110033	104802	175036
12	homoserine	Amino acid	Glycine, serine and threonine metabolism	23642	GC/MS	100000458	1471	218.1	126476971022	672-15-1;	C00263	HMDB00719	10251232	10816247	10006408	8.18664e+06	10733471	10025043	11623273	6.0837e+06	9416928	8930082	8.14463e+06	8831940	9889729	7.21768e+06	9427111	7.05622e+06	10040572	9195062	10787116	9202857	9727168	8.314e+06	9014080	7.88773e+06	10828195	7932774	9286345	9257632	7.9601e+06	6.94234e+06	9439008	7.71539e+06	8666690	6427857	8532643	6393999	8747942
1506	hypoxanthine	Nucleotide	Purine metabolism, (hypo)xanthine/inosine containing	3127	LC/MS Neg	171	1313	135.1	790	68-94-0;	C00262	HMDB00157	303662	440440	326814	465585	301907	411954	320794	420422	342500	432302	337257	492450	315877	448045	342338	526591	327686	461026	321185	422851	358493	458434	329338	587919	303812	415729	324873	537963	309652	458732	309280	462316	346783	401074	314428	431743	311701
1508	inosine	Nucleotide	Purine metabolism, (hypo)xanthine/inosine containing	1123	LC/MS Neg	361	1600	267.2		58-63-9;	C00294	HMDB00195	952565	1.7465e+06	821242	1.55361e+06	982217	1.65992e+06	956441	1.29535e+06	894296	1552451	831712	1.3328e+06	1.0776e+06	1.67559e+06	909797	1.41704e+06	855997	1.47514e+06	910478	1610775	1.01612e+06	1.67082e+06	852957	1.4031e+06	984405	1.70242e+06	969494	1.66292e+06	1.19882e+06	1.6233e+06	1249949	1.62184e+06	906884	1.39422e+06	827642	1.39093e+06	1.2874e+06
1243	inositol 1-phosphate (I1P)	Lipid	Inositol metabolism	1481	GC/MS	370	2057.8	318.1		106032-59-1;	C04006	HMDB00213	964993	611259	1.18581e+06	398439	1.12141e+06	764201	1.64474e+06	459685	1286354	404814	1.2117e+06	515106	1193539	444997	1.23109e+06	606322	1.06594e+06	605656	1.34945e+06	482077	1.21892e+06	697370	1.42194e+06	891368	1.32037e+06	507491	1.15224e+06	581930	1.32066e+06	704120	1.55384e+06	546936	1.33397e+06	404337	1.4045e+06	434388	1.4159e+06
810	Isobar: fructose 1,6-diphosphate, glucose 1,6-diphosphate, myo-inositol 1,4 or 1,3-diphosphate	Carbohydrate	Glycolysis, gluconeogenesis, pyruvate metabolism	36984	LC/MS Neg	100002180	572	339					5505991	1.70119e+06	5.2554e+06	1.15535e+06	5921298	1.6178e+06	6490961	680089	3.39684e+06	1.07472e+06	3.31689e+06	949826	2207254	673961	2.72115e+06	866064	5.81461e+06	1.30649e+06	5.24904e+06	1434753	5517193	1.27963e+06	5.71963e+06	849925	3.13739e+06	728876	3.09115e+06	810066	4.18046e+06	1.11173e+06	4809846	888742	4.93341e+06	887883	2833996	1.14338e+06	129665
848	Isobar: ribulose 5-phosphate, xylulose 5-phosphate	Carbohydrate	Nucleotide sugars, pentose metabolism	37288	GC/MS	100002179	1935	357.2					877757	40880.7	900899	161294	912200	126940	847286	184002	284722	229762	328358	266886	166131	232571	245327	323988	1.22752e+06	71669.4	1.07366e+06	120298	1.09696e+06	175782	1.21227e+06	293288	194106	59866.8	186721	268901	273350	351263	261084	183934	945304	70735	647863	173669	167349
713	Isobar: UDP-acetylglucosamine, UDP-acetylgalactosamine	Carbohydrate	Aminosugars metabolism	38673	LC/MS Pos	100002957	963	607.7					339071	341633	277995	315486	309193	392589	345167	335812	294394	302504	306003	358487	318676	362254	296368	338006	229772	319360	274774	339125	273287	253891	279083	274785	282974	332392	276540	426617	294720	266194	323046	370106	302242	428274	316509	439984	266216
216	isoleucine	Amino acid	Valine, leucine and isoleucine metabolism	1125	LC/MS Pos	376	1614	132.1	791	73-32-5;	C00407	HMDB00172	24128634	25608072	22410112	26077850	24397504	23588510	23515290	21930248	25296618	27833270	25045224	26462990	22568816	22403616	25434862	20327830	24973922	21005692	23110596	21933554	27719030	20791796	25704482	23120868	22406618	23643040	22588424	20426720	27174696	20823626	26795800	22149114	22927558	20611390	20200796	26929552	20447144
494	isoleucylalanine	Peptide	Dipeptide	40046	LC/MS Pos	100003163	1686	203.2	52460095246010	24787-73-3;			145862	126126	169433	111846	199028	151627	163420	128388	190221	151614	171227	128980	140666	136567	114492	131722	183567	130420	132805	102205	196009	128525	187301	144428	145117	108071	163691	87518.1	215135	132040	168391	128120	112299	108770	152280	101160	175479
414	isoleucylaspartate	Peptide	Dipeptide	42982	LC/MS Pos	100003166	1552	247.2		510-791-9560;			76322.7	50228.6	66743.6	54647.9	96643.3	78194.3	87460.7	69233.2	93861.3	71025.6	85311	64828.6	78252	58457.4	62408.1	50800.5	70450.9	70122.7	70873.1	56121.3	93469.1	68791.9	101351	55425.1	60795	34524.3	66999.5	48286.4	126814	76470.5	107008	74080.4	42565.4	39788.5	63606.7	47562.9	79592.4
498	isoleucylglycine	Peptide	Dipeptide	40008	LC/MS Pos	100003169	1732	189.2	342532	868-28-0;			170131	154114	143409	109915	183791	163143	189865	139923	194959	139341	156768	144828	173233	144370	132418	131751	175991	105853	157872	81382.2	187486	156769	180663	171151	178450	120817	185015	81574.7	249786	154114	222884	171719	148864	102664	137738	111411	245579
420	isoleucylthreonine	Peptide	Dipeptide	42968	LC/MS Neg	100003175	2250	231.3					110763	78925.6	117003	57902.5	152453	112993	116319	75807.1	113013	84531.4	80543.4	92069.6	68540.3	71511.4	68014.6	58231.8	110623	63780.6	83762.4	79504.6	96896.9	90051.5	122683	75797.2	85211.5	51610.3	97688.2	59548.2	95803.9	73254.2	118019	89808.8	64250.7	73920.2	67165.2	71818.2	137936
169	kynurenate	Amino acid	Tryptophan metabolism	1417	LC/MS Neg	98	2243	188.1	3845	492-27-3;	C01717	HMDB00715	27579.5	42505.1	23523.4	37351.3	53597.4	79934.4	52215.9	61896.5	27991.1	36761.9	25672.8	32500.4	62891.8	87814.5	56729	70321.1	29733.6	36421.6	26971.5	36886	68236.2	82981.8	57921	77188.9	31099.4	42580.6	26252.7	42965.4	51755.6	70581.9	55098.2	71578.4	34545.1	38150.7	36850.1	38462.1	61432.6
170	kynurenine	Amino acid	Tryptophan metabolism	15140	LC/MS Pos	100000265	1902	209.1	1611666971029	2922-83-0;	C00328	HMDB00684	2.25416e+06	3.06493e+06	1.88802e+06	2472685	3.8947e+06	4.13747e+06	3619129	2.54121e+06	1.77867e+06	2.39098e+06	1.68493e+06	1.87004e+06	3.53459e+06	3979938	3616999	3.28344e+06	1.94781e+06	2150076	2.23177e+06	2.36063e+06	4302790	3.58828e+06	3603020	2.83311e+06	1.84276e+06	2.50476e+06	1.88384e+06	2.43949e+06	3.35634e+06	2.60584e+06	3.01595e+06	2.77084e+06	2322432	2.46371e+06	1.99064e+06	2143362	3689554
819	lactate	Carbohydrate	Glycolysis, gluconeogenesis, pyruvate metabolism	527	GC/MS	482	1102.8	116.9	612	79-33-4;	C00186	HMDB00190	18663892	15975426	10837425	14975179	20026200	14563654	14079777	12297314	16511523	22264654	12994498	23714850	17585288	14584796	15729430	15110386	16265527	19000186	17203462	15654567	17921518	14902633	18696650	14271681	16838728	15307550	10452733	17736160	14269757	17733382	15173804	16967860	16915694	23190616	22167720	18971692	12704761
1446	lanosterol	Lipid	Sterol/Steroid	1128	GC/MS	395	2388	393.3	246983	79-63-0;	C01724	HMDB01251	442021	399168	509359	322873	643845	594172	812096	396245	480511	357725	336388	379458	576462	561609	729963	405718	396998	363769	499982	233081	584074	481013	727798	476795	541707	356022	410710	385288	498509	505144	596362	530690	727006	472911	666877	493809	608225
917	laurate (12:0)	Lipid	Medium chain fatty acid	1645	LC/MS Neg	181	5288	199.3	3893	143-07-7;	C02679	HMDB00638	1.99905e+06	1.70581e+06	1.68299e+06	1.29034e+06	2.02244e+06	1.52424e+06	2.11283e+06	1.02081e+06	1.59227e+06	1.32365e+06	1382672	1.14205e+06	1846497	1.36219e+06	1.70054e+06	1176353	1.47417e+06	1.17265e+06	1.76839e+06	1396101	1818920	1.26507e+06	1.56023e+06	986380	1.71827e+06	1405016	1.82985e+06	1.45727e+06	1.84876e+06	1.20308e+06	1.93797e+06	1.39489e+06	1242763	846713	1.19132e+06	845091	2.24616e+06
217	leucine	Amino acid	Valine, leucine and isoleucine metabolism	60	LC/MS Pos	397	1674	132.2	70457986106	61-90-5;	C00123	HMDB00687	34577148	44506876	32194132	45137556	34305248	40352232	34784804	34976388	41119072	46571520	41177092	48545688	37716544	38782912	44719092	39055168	41318904	41012088	43344864	46342784	44184416	36229668	42288580	46259732	36774228	40048048	37994620	43508908	40485824	37956528	37171908	41587300	37660324	43348016	35801484	49142736	34005196
508	leucylaspartate	Peptide	Dipeptide	40053	LC/MS Pos	100003182	1589.6	247.2	3328705	32949-40-9;			40900.2	16301.7	16266.9	21474.4	35370.8	48824.8	35908.3	31022.2	27726.5	42387.9	39585.2	30548.8	39222.8	33621.2	41327.3	25911.8	23286.1	26739.4	44755.8		46377.7	34858.5	47643.7	35656.3	25288.9	27147.6	18140.2	21936.9	57632.7	35547.3	62810.3	43831		24336.8	33061.2	30713	44549.1
510	leucylglycine	Peptide	Dipeptide	40045	LC/MS Pos	100003185	1800	189.2	79070	686-50-0;			28475	40416.7	40351.7	43145	46209	62033.7	66217.3	43548.4	43779	56769.4	23088.9	49255.5	36498.9	50703.6		28529.7	21374.8	50979			40770	63942.2	51190.5	58005.1	28114	60229.8	37141.5		41179.1	49181.4	23174.2	54642	28193.5	42897.6	17053.6	42060.5	35436.6
511	leucylhistidine	Peptide	Dipeptide	40077	LC/MS Neg	100003186	2098	267.2	341684	38062-72-5;			39658.3	60333.6	44370.8	64390.9	62771.7	91128.8	53577.4	102923	54302.5	92088.3	52230.5	93581.7	45530.2	79369.9	42502.7	80453.6	43400.8	70450.5	46697.4	62463	59331.3	97289.8	51404.2	116780	46111.1	61893.6	46569.3	58684.7	63341.1	103217	64038.8	141181	38704.8	65123	46611.9	63332.1	145796
513	leucylserine	Peptide	Dipeptide	40048	LC/MS Neg	100003190	1837	217.2	3621685	6209-12-7;			33057.2	28892.8	34724.8	25926.3	55566.2	48862.4	60660.9	36928.4	43871.3	41750.5	34444	30946.8	34441.4	35577.5	24813.9	33340.6	34807.6	30555.4	32032.4	24307.7	44857.3	44429.2	46064.1	31182.8	25441.6	20026.1	28059.7	17864.6	50825.2	37468.6	40958.8	30766.5	29548.4	29099.6	38385.2	28559.7	39765.4
81	lysine	Amino acid	Lysine metabolism	1301	LC/MS Pos	407	603	147.2	5962	56-87-1;	C00047	HMDB00182	11325905	6339492	9960522	3.77611e+06	11488184	6077030	11541777	4344259	12582219	6275443	11494169	5.59689e+06	11931240	6140572	11130603	4.99359e+06	10202818	4.05892e+06	10666108	4.53174e+06	11811046	5002747	12356540	4656476	10512481	4.76014e+06	11325827	5.04613e+06	13753421	5.93265e+06	13966557	6059752	11273540	4536925	10365519	4932122	16007447
890	malate	Energy	Krebs cycle	1303	GC/MS	409	1502	233	525	6915-15-7;	C00149	HMDB00156	3.15971e+06	1.70436e+06	2.51335e+06	1.36452e+06	2425977	913348	3.0416e+06	401531	3.08049e+06	2268679	3051732	2.12081e+06	3.93091e+06	1.46952e+06	3.96917e+06	1.44395e+06	2.11368e+06	1.33036e+06	2.39966e+06	1.19792e+06	2.45198e+06	723870	2.27581e+06	287033	2.88726e+06	1.80933e+06	2280802	1.99418e+06	1.92216e+06	482250	2.45758e+06	411590	9906158	3.94219e+06	7641194	4613174	2366133
751	mannose	Carbohydrate	Fructose, mannose, galactose, starch, and sucrose metabolism	584	GC/MS	803	1753.5	203.9	161658	3458-28-4;	C00159	HMDB00169	3.92014e+06	1501784	5610693	3827346	4022871	3.2776e+06	4.00267e+06	4.43259e+06	7204738	2.98258e+06	8618910	4.23055e+06	4219740	2836899	6863116	5.2366e+06	9239224	3582820	6956796	3.42098e+06	5929270	4.56835e+06	7.99274e+06	6357027	5.64004e+06	2469699	5142112	3.11396e+06	3.0516e+06	4.22491e+06	3.13186e+06	5984718	4.88662e+06	2.60515e+06	4.88788e+06	3.26342e+06	796989
753	mannose-6-phosphate	Carbohydrate	Fructose, mannose, galactose, starch, and sucrose metabolism	1470	GC/MS	294	2035.9	387.2		70442-25-0;104872-94-8;	C00275	HMDB01078	7.47946e+06	4646321	11925624	5362993	7.99247e+06	8.09348e+06	7.106e+06	2.63189e+06	14929674	4.27477e+06	14087474	6.27332e+06	6.15557e+06	4.15613e+06	10804566	8399351	16921526	4497674	14577591	5611813	11219176	5109829	16061201	3814394	6.6167e+06	3883666	6444493	6193240	3.07249e+06	9596130	2.75857e+06	7.67543e+06	15995885	2701087	8813576	4731814	138222
266	methionine	Amino acid	Cysteine, methionine, SAM, taurine metabolism	1302	LC/MS Pos	415	1252	150.1	69920876137	63-68-3;	C00073	HMDB00696	4.98553e+06	4598637	4.62228e+06	4338177	4560087	2.98446e+06	4.79545e+06	2.85192e+06	4931170	4732198	5.10941e+06	4560946	4.63583e+06	3.1364e+06	4.89746e+06	3.42242e+06	5.30334e+06	4725136	5.89979e+06	4.78289e+06	5.13777e+06	3.34874e+06	5196422	4.38286e+06	4585087	4.27973e+06	5.06631e+06	4297605	5201103	2.93966e+06	4995976	3292004	4781835	4.31144e+06	4544910	4.49794e+06	5.10406e+06
1619	methylphosphate	Nucleotide	Purine and pyrimidine metabolism	37070	GC/MS	100001805	1221	240.9	13130	7023-27-0;			4256011	4.76618e+06	4577709	3.99512e+06	4.83543e+06	5.61495e+06	5218789	3.71359e+06	4.3629e+06	4202963	4.2159e+06	4.63379e+06	5.05237e+06	4.00014e+06	3.4908e+06	4.13709e+06	4.12528e+06	5222215	4688759	4.35539e+06	4.23711e+06	5.03385e+06	4.64961e+06	4.24993e+06	4.51768e+06	3610356	4248496	4871045	4.14335e+06	4.8001e+06	5271035	4836617	3.54033e+06	3.76656e+06	3.75896e+06	4.20983e+06	4513397
1394	mevalonate	Lipid	Mevalonate metabolism	39583	LC/MS Neg	30	845.1	147.1	439230	96949-03-0;	C02104	HMDB00227	74088.1	64005.9	71325.7	72499.8	85647.6	64167.8	85164	44957.7	79071.6	68995.7	107478	49789.6	68213.9	72914.5	63946.8	40734.9	85624.4	48298.1	93614.3	72576.5	64839.4	45333.7	61556.6	51210.3	84098.8	68539.4	87088.9	66684	52789.2	50526.1	58750.8	52571.5	76865	53345.7	81685.1	70058.5	32432.6
1239	myo-inositol	Lipid	Inositol metabolism	19934	GC/MS	363	1924.9	217		87-89-8;	C00137	HMDB00211	29589126	28545808	28970826	22989588	29309788	28704598	30177596	20576260	35675700	27353836	29288450	25692504	24634682	25019424	23395622	26146966	33433298	24681768	30097094	20834112	27977476	25051562	25288596	25512856	29474840	22425644	26196740	23794898	27336090	24792870	30047980	26189634	31267092	18363072	26115792	20208096	35433068
923	myristate (14:0)	Lipid	Long chain fatty acid	1365	LC/MS Neg	519	5439	227.3	11005	544-63-8;	C06424	HMDB00806	4690280	2.94379e+06	4.05637e+06	2.78129e+06	4925383	3.82132e+06	5108201	2.90151e+06	3.24035e+06	2.58445e+06	3350972	2.67509e+06	4.66832e+06	3.6849e+06	4.65885e+06	3.32852e+06	3773085	2.52224e+06	3.98786e+06	3.23982e+06	4882325	3.29822e+06	4.14152e+06	2605829	3.85824e+06	2.67937e+06	3.76075e+06	3.38641e+06	4566377	3078470	4659576	4.44115e+06	2459206	1.95752e+06	2.72955e+06	1.77971e+06	5022466
924	myristoleate (14:1n5)	Lipid	Long chain fatty acid	32418	LC/MS Neg	100001198	5338	225.3	5281119	544-64-9 ;	C08322	HMDB02000	619444	284137	536733	312161	729317	391484	854386	432850	439606	334673	467353	295591	750156	370723	867223	476690	483176	255659	674379	339028	820075	461729	659441	455967	407531	207763	419956	247296	617354	441738	608412	456673	363425	163588	312812	168870	405686
1517	N1-methyladenosine	Nucleotide	Purine metabolism, adenine containing	15650	LC/MS Pos	1242	1356	282.1	5460178	15763-06-1;	C02494	HMDB03331	43602.6	46494.4	20048.2	55389.3	50201.3	75350	29084.9	42890.9	44060.9	63238	34956.1	51851.5	27792.3	64876.5	30201.1	76811.1	50939.1	39786	34462.4	57480.1	21746	42384	43160.7	36950.2	19431.4	41305.7	28706.7	64277.1	32543.4	43081.4	29238.9	76186.9	23235.3	41028.9	29764.7	62127.3	47425.3
90	N2-acetyllysine	Amino acid	Lysine metabolism	36751	LC/MS Pos	100001721	853	189.1	699269792907	1946-82-3;	C12989	HMDB00446	204045	312166	204373	259628	188221	306904	166030	266811	199662	309442	161322	239849	159661	351210	179024	296692	200347	281943	162553	281180	200100	312592	169137	268104	200010	285931	172852	315601	186695	304038	198704	316352	122472	251399	126434	218620	221240
91	N6-acetyllysine	Amino acid	Lysine metabolism	36752	LC/MS Pos	100001734	1134	189.1	699197892832	692-04-6;	C02727	HMDB00206	9660663	14179068	9180015	11405137	10414905	15447375	10019414	11016166	8599568	12434333	8806037	11347891	9304172	13508920	9195693	12266185	8814199	10832993	9616230	11298928	9900597	12264174	9264611	11681693	9097189	11225697	9357570	11740826	10438653	11871330	9698106	12254322	11074205	12292376	10831358	13550180	10635583
1563	N6-carbamoylthreonyladenosine	Nucleotide	Purine metabolism, guanine containing	35157	LC/MS Pos	100001415	2656	413		24719-82-2;			22267.6	21053.9	23632.5	19424.6	20686.9	23531.2	19227.6	23572.4	14409.2	18432.7	26524.3	21765.9	28361.6	19487.6	26281.2	22094.7	15195.8	23018.2	30138.1	18389.2	21279.1	27353.8	36403.6	16145.4	27587.5	15991.7	21780.8	21691.3	27813.2	19256.9	16742.4	22720.1	17966		10144.2		31224.9
282	N-acetyl methionine sulfoxide	Amino acid	Cysteine, methionine, SAM, taurine metabolism	45428	LC/MS Neg	100005463	926	206.2	193368				46413.6	70547.2	39829.5	59798.6	62342.4	71878.9	65917.1	70393.4	35974.8	58842.3	42457.7	54252.1	62241.3	74250.7	57228.6	82639	33907.8	51337.3	41986.2	44003	61583.6	72388	50982.4	64914.1	46853.8	71487.7	47617.4	59140.8	71198.3	78386	73953.5	73921.5	23362	24267.6	18959.7	31602.3	102212
34	N-acetylalanine	Amino acid	Alanine and aspartate metabolism	1585	LC/MS Neg	1110	882	130.1	88064	97-69-8;	C02847	HMDB00766		10144.2	10149.5	12530.8	12055.8	31047.5	12464.8	33086.6	7905.61	17988.7	7747.96	6403.46	9809.5	17141.5	8089.64	8023.58	26183.8	11925.7	7610.67	10818	25228.3	15166.4	11562.4	13352.4	27400.4	12450.5	12972.9	17523.2	10143.7	17320	14244.5	14191.2	15950.1	17007.6	8813.52	16013.7	10259.6
290	N-acetylarginine	Amino acid	Urea cycle; arginine-, proline-, metabolism	33953	LC/MS Pos	100001266	1087	217.2	674271615663	155-84-0;	C02562	HMDB04620	736041	757806	607520	677939	577780	477080	540809	422272	549658	541062	521778	498238	490905	651358	482507	596577	640519	604671	652817	529745	581500	577717	532581	564722	613049	591875	627487	658421	592744	550564	607754	539597	537694	414871	506112	417397	677384
705	N-acetylglucosamine	Carbohydrate	Aminosugars metabolism	15095	GC/MS	100000281	1903.3	245	24139	7512-17-6;	C00140	HMDB00215	413253	295632	391648	310799	449066	366590	437567	221981	294429	256962	324044	221541	271288	238681	361240	219466	326921	219314	332753	241248	425967	261226	375851	296804	327615	244995	313174	198243	396485	351737	460324	321691	288522	185112	270437	178554	251098
52	N-acetylglutamate	Amino acid	Glutamate metabolism	15720	LC/MS Pos	100000282	1492	190.1	1549099	5817-08-3;	C00624	HMDB01138	125468	61076.3	106213	43285.1	112685	59651.2	87514.4	43746.7	65360	47626.7	44014.3	34568	75689.1	41459	73214.6	34496.7	101739	59942.6	104303	50201.7	75024.4	62768	80813.3	50131.6	114656	57908	120630	63165.6	72955.1	48789.7	113502	37235.8	53318.9	29128	57752.1	44625.7	147617
4	N-acetylglycine	Amino acid	Glycine, serine and threonine metabolism	27710	GC/MS	100001006	1396.4	143.9	10972	543-24-8;		HMDB00532	723921	1.13438e+06	611884	798054	782762	1.34726e+06	962254	762123	561232	651205	453262	750992	585835	865552	461393	810518	633140	843343	649515	773230	673870	981682	642763	1.07125e+06	734434	914547	784362	1.03657e+06	565639	1.01637e+06	831053	907896	474321	590805	370706	497431	938547
57	N-acetylhistidine	Amino acid	Histidine metabolism	33946	LC/MS Neg	100001293	913	196.2	75619	39145-52-3;	C02997		62241.5	122550	55780.7	102126	70149.8	118152	79770.8	99881.9	38882.8	96807.7	44985.9	85450.6	53775.7	101979	55029.7	97569.2	47370.8	92885.1	56572.3	98423.6	71486.5	115778	61097.5	97138.1	45413.3	92937.4	48053.2	92318.8	62795.7	90448.1	65806.7	98840	33637.1	70988.7	33329.9	67963.3	85178.4
221	N-acetylleucine	Amino acid	Valine, leucine and isoleucine metabolism	1587	LC/MS Pos	1082	3444	174.1	70912	1188-21-2;	C02710	HMDB11756	161878	124404	120759	75979.6	110114	113109	77565.7	60519.1	141561	123139	102115	89409.7	104861	71235.5	120130	71421	130415	97543.9	124188	97861.9	110863	62018.1	127668	70698.1	116116	140185	97688.8	117741	144267	68539.8	192629	88327.9	154746	54913.9	65522.5	101685	134728
268	N-acetylmethionine	Amino acid	Cysteine, methionine, SAM, taurine metabolism	1589	LC/MS Neg	1083	1805	190.1	448580	65-82-7;	C02712	HMDB11745	172491	177866	168284	152215	175719	148784	185344	120285	170882	171038	165847	161297	175965	159355	169194	161164	185018	177407	199379	173524	202727	169429	177280	152662	186477	175767	197873	174810	206458	156269	200980	151297	151633	122675	141566	133804	217437
139	N-acetylphenylalanine	Amino acid	Phenylalanine & tyrosine metabolism	33950	LC/MS Neg	100001256	2590	206.2	74839	2018-61-3;	C03519	HMDB00512	45169.2	60067.3	42950.2	48330.6	40642.4	39352.7	43499.8	25602.7	38037.7	44695.6	34769.8	39334.6	36687.5	38590.6	36348.5	32070.4	41245	45025.2	39698	44650.9	37282.6	38572.5	35853.9	32380.7	46508.8	48122.7	40240.1	44455	41842.9	37785	50551.2	38370.3	26439.5	31570.5	21100	32204.4	48023.9
320	N-acetylputrescine	Amino acid	Polyamine metabolism	37496	LC/MS Pos	192	895	131.1	122356	18233-70-0;	C02714	HMDB02064	390665	621839	350406	690283	430182	765380	427486	606196	439943	697228	290247	663147	354640	840209	369260	769573	329181	668393	296927	558293	307982	578291	456232	563966	343850	671987	473242	619540	350609	664259	468644	688361	564557	885490	481120	786436	449507
18	N-acetylthreonine	Amino acid	Glycine, serine and threonine metabolism	33939	LC/MS Neg	100001274	846	160.1	4651717	17093-74-2;	C01118		405150	625860	390746	388741	379632	370044	383231	290274	372831	464813	358836	398331	310866	319188	261794	303390	395772	513940	391757	475352	361849	376411	352056	324194	388915	510922	401842	455990	373624	346357	382348	319225	225948	270513	214307	210517	317299
141	N-acetyltyrosine	Amino acid	Phenylalanine & tyrosine metabolism	32390	LC/MS Neg	100001104	1677	222.2	68310	537-55-3 ;		HMDB00866	52392.8	49706.6	42260.5	46073	42505.6	44582.1	46349.3	39806.6	39691.8	41556.4	37862.5	38627.2	43577.3	40290.3	42352.5	38744.1	41939.8	46878.6	48742.2	47460.8	46861.4	38882.4	44037.6	34556	47557.3	43147.2	48095.9	41222.3	48319.5	44267.9	56525.8	44467.5	34688.6	37353.1	36843.5	36089.4	52192.2
222	N-acetylvaline	Amino acid	Valine, leucine and isoleucine metabolism	1591	LC/MS Neg	1084	1697	158.2	66789	96-81-1;		HMDB11757	8715.98	10006.5	6724.07	11367.5	8526.78	10442.9	10197.1	9501.56	6988.67	10169.2	6203.67	9750.98	8327.41	11149.4	10658.3	9443.93	5976.8	8557.24	7137.36	9215.26	7541.31	10712.8	6557.01	9263.13	6809.68	9129.32	7751.27	7157.87	10405.1	11733.1	6388.34	8467.61	5450.7	4846.8	5212.15	10894.7	8880.95
35	N-carbamoylaspartate	Amino acid	Alanine and aspartate metabolism	1594	GC/MS	1108	1749	257.1	5460257	923-37-5;	C00438	HMDB00828	9589880	6.0719e+06	8977942	4943395	14839072	11904202	16700035	8556914	8954507	5696349	8601376	6.70205e+06	12283054	7.26469e+06	9605818	6.56711e+06	8457926	5.06623e+06	9539630	4794680	15779615	11251394	13307561	9847322	11504968	5498067	10886330	5.78389e+06	22447838	17676538	20807144	18393288	3.47494e+06	2.15569e+06	4054101	2.14858e+06	18105048
260	N-formylmethionine	Amino acid	Cysteine, methionine, SAM, taurine metabolism	2829	LC/MS Neg	194	1541	176.1	439750	4289-98-9;	C03145	HMDB01015	4932.35	6351.71	4555.55	5160.41	5648.55	5846.6	5460.23	4010.95	6241.79	5959.63	5934.64	4864.94	4810.72	4377.95	5488.53	4986.68	4909.33	7040.66	6528.17	5603.1	6748.96	4005.13	4898.33		4936.68	5325.17	5811.96	6105.22	4664.14	6692.53	5295.47	4160.79	4522.01	3426.62	5497.56	3422.56	5598.27
1654	nicotinamide	Cofactors and vitamins	Nicotinate and nicotinamide metabolism	594	LC/MS Pos	432	1267	123.1	936	98-92-0;	C00153	HMDB01406	315997	779357	346476	268931	262029	310630	288010	247623	278193	412183	307321	287972	253271	291867	200608	223642	243260	493861	291829	423362	220123	396544	189174	314625	322233	366252	364896	381367	217123	274381	212587	292414	210069	345506	211253	250379	375105
1658	nicotinamide adenine dinucleotide (NAD+)	Cofactors and vitamins	Nicotinate and nicotinamide metabolism	5278	LC/MS Pos	1310	1370	664	1.08977e+18	53-84-9;	C00003	HMDB00902	12390792	9924794	10685938	7920781	11339156	10029094	10450927	6938201	12089233	7.84967e+06	10389894	8729041	10801662	8708723	10747317	8769332	11762510	7146409	11512373	8494542	11641026	8096232	10600208	8232308	11711577	8481842	11645248	9563994	11189094	7465664	12401005	9028520	10223896	7.43587e+06	9168230	8074899	12172492
1661	nicotinamide adenine dinucleotide phosphate (NADP+)	Cofactors and vitamins	Nicotinate and nicotinamide metabolism	32380	LC/MS Pos	429	1330	743.9	5885	53-59-8 ;1184-16-3;24292-60-2;	C00005	HMDB00217	150647	65621.1	154872	37064.2	147261	36643.8	159984	21216.3	91257.3	24998.6	98127.2	17754.4	109930	17925.9	87584.3	25970.8	146880	40340.4	196117	48395.3	171439	39841.8	115972	17714.2	87350.6	25318.4	86139.6	27876.9	142057	21562	141018	15029	150101	22734.6	91648.5	18575.7	33218.4
1659	nicotinamide adenine dinucleotide reduced (NADH)	Cofactors and vitamins	Nicotinate and nicotinamide metabolism	31475	LC/MS Neg	428	1554	664.1	439153	58-68-4 ;606-68-8;	C00004	HMDB01487	235117	164322	273188	159297	247142	198031	389297	72071	182571	175083	249248	181338	421703	316081	227817	231115	197230	298918	310649	174889	221922	306555	234685	224247	342880	204683	323220	223888	243719	153382	249023	102833	217070	244903	152061	142400	266973
1657	nicotinamide ribonucleotide (NMN)	Cofactors and vitamins	Nicotinate and nicotinamide metabolism	22152	LC/MS Pos	1312	886	335.1	14180	1094-61-7;	C00455	HMDB00229	1.33387e+06	1.28923e+06	1.18845e+06	1.15919e+06	1352476	1.44764e+06	1.31771e+06	1.0452e+06	1276172	1.2818e+06	1.19322e+06	1.28088e+06	1.10167e+06	1.29271e+06	1.15054e+06	1.40285e+06	1.39354e+06	1.14573e+06	1.16267e+06	1132052	1322724	1.27796e+06	1.39192e+06	1.16723e+06	1.19037e+06	1.06815e+06	1.18593e+06	1064324	1.35936e+06	1.30625e+06	1.51178e+06	1.41133e+06	1.42121e+06	1.11083e+06	1.27909e+06	1.19706e+06	1.52877e+06
1665	nicotinamide riboside*	Cofactors and vitamins	Nicotinate and nicotinamide metabolism	33013	LC/MS Pos	100001310	955	255.1		1341-23-7;	C03150	HMDB00855	132273	451253	177626	494187	165535	401268	255429	584871	232865	475539	236253	673781	226611	351563	277704	618972	153087	480791	185057	494394	217160	364116		740867	242343	587429	312165	541134	379084	392772	337537	773738	175094	366950	233404	608623	498190
1669	nicotinate	Cofactors and vitamins	Nicotinate and nicotinamide metabolism	1504	GC/MS	567	1334.1	180	938	59-67-6;	C00253	HMDB01488	2925869	2848021	2.79155e+06	2.94998e+06	3.10866e+06	3.11403e+06	3412988	3099793	2616221	2.58822e+06	2.23819e+06	3289695	2.99932e+06	2285259	2994978	2.86105e+06	2.46773e+06	2.10949e+06	2.84914e+06	2.27983e+06	2.89423e+06	2.44453e+06	2.59873e+06	3.71289e+06	2.3425e+06	2058859	2.3111e+06	2.98841e+06	2405614	3.13371e+06	2.78133e+06	3.81842e+06	2.321e+06	2.01038e+06	2.45236e+06	2.51302e+06	2227392
1660	nicotinate adenine dinucleotide (NAAD+)	Cofactors and vitamins	Nicotinate and nicotinamide metabolism	15725	LC/MS Neg	100000118	1236	662.9		6450-77-7;104809-30-5;			100324	21615.7	90874.4	21436.1	102648	20170.8	104236	14725.4	64356	15470.9	67683.8	12629.3	72585.3	15015.3	65384	17425.1	93697.7	19728.6	99337.8	19918.6	87939.6	21878.2	83289	15468.1	83698.6	16712.8	79161.5	17226.3	66917	13385.6	73551.1	13280.6	63451.5	14449.8	59902.8	13142.6	79758.5
1672	nicotinate ribonucleoside*	Cofactors and vitamins	Nicotinate and nicotinamide metabolism	33471	LC/MS Pos	100001316	1105	256	161233	2625-49-2;	C05841	HMDB06809	601284	619163	591115	716752	726368	606491	675993	648762	659998	655428	607059	644119	727990	552457	825000	566467	572528	700505	669256	602648	819578	619153	772675	758929	658020	685355	606860	674700	700390	609142	727949	671616	619998	472513	642402	593812	1.21024e+06
14	O-acetylhomoserine	Amino acid	Glycine, serine and threonine metabolism	31539	LC/MS Pos	100001129	990	162	439389	7540-67-2;	C01077		13283469	14614290	12042349	11743021	13300460	15847579	13323165	11299658	11674393	12816243	11398069	11267130	10400863	13131729	10767253	11462971	11767106	11925506	13229192	11791318	13436017	13273727	12614019	11311845	12409304	11946952	12294748	12020903	13095744	11925394	12865133	12413657	9775508	9006570	9176539	9006127	14626914
933	oleate (18:1n9)	Lipid	Long chain fatty acid	1359	GC/MS	442	1984.4	339.2	445639	112-80-1;	C00712	HMDB00207	2.78028e+06	1.75499e+06	2.89186e+06	2.0949e+06	3.59095e+06	2.33735e+06	3467892	2.50983e+06	2169981	2.06843e+06	2301861	2.32424e+06	3.06722e+06	2.37969e+06	3.27023e+06	2.6411e+06	2.23519e+06	1.40346e+06	2458899	2.05962e+06	2.83706e+06	2.22879e+06	3.15376e+06	2.19265e+06	1.98908e+06	1.18997e+06	2.27881e+06	2.3074e+06	2.12899e+06	2.72841e+06	2.61507e+06	2.68272e+06	2.39309e+06	1.82409e+06	2483578	1.7252e+06	2.00829e+06
338	ophthalmate	Amino acid	Glutathione metabolism	34592	LC/MS Pos	100001311	1457	290.1	9817431	495-27-2;		HMDB05765	322542	372756	274133	282394	330188	401220	325566	258054	333375	307419	280481	265449	295116	311085	299765	294036	331777	307653	380397	314214	321254	304743	310851	267819	328529	342031	344972	356542	352303	288268	347024	297510	235747	201758	219761	203484	412956
291	ornithine	Amino acid	Urea cycle; arginine-, proline-, metabolism	1493	GC/MS	444	1763.8	141.9	6262	3184-13-2;	C00077	HMDB03374	25452012	31934514	27565160	29403908	28802924	31877542	30450020	25278500	29177998	44495668	27478736	40135932	27476302	29182800	21880876	27942920	22010950	32515022	25132364	28968466	25556792	28383556	24982750	24047002	21814316	25194296	21535966	31528872	27538864	34021928	28005792	32374704	37796796	60655584	54440628	55332456	22486520
1591	orotate	Nucleotide	Pyrimidine metabolism, orotate containing	1505	GC/MS	445	1709.6	254.1	967	50887-69-9;	C00295	HMDB00226	83650968	60731092	91062584	35835728	92996608	69095440	96089576	35046816	103056464	49779744	95325016	51887576	99747904	53459536	107122704	54244440	88858656	45742360	83053152	40045852	86726496	41882092	90969248	55580052	93414024	51626468	86789336	51858692	111676624	54532680	124515720	58478120	77162224	29960010	76172008	34508148	104571760
1573	orotidine	Nucleotide	Pyrimidine metabolism	35172	LC/MS Neg	100001416	709	287.1	92751	314-50-1;	C01103	HMDB00788	1.60035e+06	864149	1.46075e+06	753637	1.54683e+06	1.05637e+06	1.43768e+06	713658	1173259	643960	1.10606e+06	733305	1.14756e+06	842488	1.1077e+06	683200	1.5222e+06	702323	1.27689e+06	828089	1.3946e+06	804886	1.43956e+06	693076	1.35818e+06	676365	1.40373e+06	812870	1.22294e+06	711128	1.40288e+06	882587	987460	539077	914511	540042	1.61908e+06
1594	orotidine 5'-phosphate	Nucleotide	Pyrimidine metabolism, orotate containing	1506	LC/MS Neg	446	593	367	160617	68244-58-6;	C01103	HMDB00218	49716.4	59263.9	77418.2	42150.9	68378.2	51936.6	78638.1	26028.5	59130	31967.9	44321.1	24910.3	67559.6	35833.6	77005.8	34285.7	67689	53096.8	65624.6	39500.1	81459.1	42001.1	66420.9	25795.3	67440.9	47415.9	56964.9	60614.7	67715.6	38639.5	75548	22858.7	52444.1	33468	57412.4	25356.7	71188.3
160	o-Tyrosine	Amino acid	Phenylalanine & tyrosine metabolism	43392	LC/MS Pos	100004290	1883	182	91482	2370-61-8;			28551.4	22096.3	21515.4	45684.8	16960.4	32505.8	28674.6	22854.9	28046	64334.7	18930.1				16619.5	28806.2	23483.8		25532.8	20242.3	21672.2	41217	43814	22445.4	15924.5				26218.5	34337.9	19333.6	24506	28068.9	17270.2	28397	22578.1	50848.6
926	palmitate (16:0)	Lipid	Long chain fatty acid	1336	LC/MS Neg	424	5619	255.3	985	57-10-3;	C00249	HMDB00220	17262704	9908479	17671072	12320960	18609346	14422540	17749986	14267671	12164424	10577310	13663243	11484033	20288594	15423593	19860882	15607236	15152890	9425098	16496820	14205252	18781172	14487302	16212558	13031625	14350309	9650959	14559537	12949700	15070695	13639938	15691879	21365082	12410088	10725320	14672199	10971140	11767643
927	palmitoleate (16:1n7)	Lipid	Long chain fatty acid	33447	LC/MS Neg	452	5477	253.3	445638	373-49-9;	C08362	HMDB03229	19223260	4.63394e+06	20545042	11228587	20878868	11331850	18679590	21160156	13840823	9145742	19930522	16233260	33506132	19215756	39474408	28153472	16357203	5.90855e+06	18029744	11909884	22813696	14828650	16423553	19844098	15363962	6065832	15634624	12855657	16547494	23064372	15473407	47164200	14399621	9066161	18382716	10356436	7170988
1753	p-aminobenzoate (PABA)	Xenobiotics	Benzoate metabolism	596	LC/MS Pos	875	2120	138.1	7057990978	150-13-0;	C00568	HMDB01392	17917.5	52351.9	38514.1	45500.5	43966.6	24972.8	29130.5	44881.5	34585.2	50042.3	41081.5	39266.6	38337.1	30779.4	41654.5	53582.4	38801.8	41515.2	38406.3	31355.7	36464.1	58426.9	37136.8	65904	18186.9	49546.6	19107.5	27572.8	22467.9	43530.3	32385.6	41526.7	38930.4	30110.4	29915.3	60004	33019.9
1678	pantothenate	Cofactors and vitamins	Pantothenate and CoA metabolism	1508	LC/MS Pos	1024	2218	220.1	6613	137-08-6;	C00864	HMDB00210	1.62345e+06	1.67689e+06	1335324	1.56093e+06	1.41134e+06	1.64469e+06	1.46657e+06	1.28639e+06	1396793	1.42579e+06	1.29563e+06	1325340	1.39653e+06	1.42352e+06	1379403	1477781	1.57611e+06	1.42931e+06	1504453	1.30458e+06	1.61967e+06	1.39418e+06	1.4861e+06	1.42e+06	1.4636e+06	1.53159e+06	1.4924e+06	1.49712e+06	1.54249e+06	1357437	1.52235e+06	1.35489e+06	1.12815e+06	986719	1.15325e+06	1.25223e+06	1.64795e+06
96	phenylalanine	Amino acid	Phenylalanine & tyrosine metabolism	64	LC/MS Pos	460	2056	166.1	69256656140	63-91-2;	C00079	HMDB00159	36989176	47839740	30609894	42641660	32595858	38398144	33551674	36066024	34495412	40341600	34486008	38779144	30256344	36404520	32165946	32137234	32490794	35840528	34481872	34337020	33931968	32544772	35894892	37263940	29636634	32082724	29826848	36161216	37343748	29627730	33782976	35083784	32036266	34584280	30454192	38637424	31909680
612	phenylalanylaspartate	Peptide	Dipeptide	41419	LC/MS Pos	100003595	1901	281.1	335051	22828-05-3;			99120.4	27883.9	60470.4	36302.4	51643.5	23625.8	51742.4	28191.6	53803.7	25962.1	44163.8	27467.3	35786.4	18278.7	52768.5	43126.4	37841.4	26834.4	41515		78442.9	41825.7	41504.2	21889.6	36560.5	31441.1	40076.1	20791.8	85782.2	25891	108280	37950.7	36737.9	29246.4	37255.6	24139.1	57828.8
95	phenyllactate (PLA)	Amino acid	Phenylalanine & tyrosine metabolism	22130	LC/MS Neg	100000774	2237	165.1	3848	828-01-3;	C05607	HMDB00779	25706.2	118278	32096.7	96593.9	32457.6	67957.4	38042.9	63875.9	28286.2	90140	28816.8	72680	29783.5	62399.1	20551.4	47248.7	30886.2	92411.2	24468.3	86207.3	36284.6	65743.3	26610.8	45128.9	24821.9	65597.2	18131.2	67271.5	28094.8	50383.5	35923.1	50353.3	25793.6	66055.3	26533.7	73463	24981.2
894	phosphate	Energy	Oxidative phosphorylation	11438	GC/MS	461	1307.7	298.9	1061	7664-38-2 ;	C00009	HMDB01429	790296896	816489664	812027712	915468288	709437952	747935552	782083136	866511488	836055808	727920320	862179584	810110272	1062100928	764929152	883658368	637287808	666319488	710841728	891773440	923729664	799292288	973210560	375376800	720804032	801209856	571191808	694671424	569684416	898288768	741460288	859726208	816701504	833333824	1001802880	596928768	983178496	744373696
1680	phosphopantetheine	Cofactors and vitamins	Pantothenate and CoA metabolism	15504	LC/MS Neg	100000328	1624	357.2	115254	NA;	C01134	HMDB01416	262625	235220	210981	153135	203231	221532	220965	94723.2	202992	200315	236668	191427	164875	208210	154481	198022	230629	161884	197367	143440	227491	176723	174038	103557	235702	191125	178958	148747	219075	153539	188657	127200	305207	135758	251599	185186	462640
1375	phytosphingosine	Lipid	Sphingolipid	1510	LC/MS Pos	469	5189	318.4		554-62-1;	C12144	HMDB04610	590156	626014	466194	248036	535542	293330	557398	229051	541473	282855	580118	157445	602400	346773	595603	286445	602034	217645	605907	202866	482816	312335	584186	294209	655434	301936	597540	287180	593279	334935	497947	363515	492813	203931	383636	137636	741181
294	proline	Amino acid	Urea cycle; arginine-, proline-, metabolism	1898	LC/MS Pos	480	796	116.1	1457426971047	147-85-3;	C00148	HMDB00162	8079614	9256702	7030967	7878629	7.32104e+06	10365488	7.16245e+06	6.93112e+06	6506371	8.0263e+06	5816982	7.82187e+06	6202728	9730464	5723738	8362216	7041493	7324722	7.26394e+06	8435711	6.2942e+06	7.20927e+06	6398689	6600590	7.10982e+06	8929006	7363396	9153919	6.08036e+06	6.92119e+06	6377373	7.55048e+06	6491969	8637909	6.11862e+06	7.6344e+06	9674965
579	prolylglutamate	Peptide	Dipeptide	41381	LC/MS Pos	100003673	926.6	245.1	3563697	67644-00-2;			70144.1	72365.4	67178.9	79328.7	79984.4	71100.7	68941.7	61396.2	63013.8	72707.3	57593.8	81274	70873.3	86498	62826.9	83936.8	63505.9	62340.1	72888.6	64443.1	60654.1	71844.4	76304.3	94419.4	76703.8	66473.8	68176.8	74272.8	70512.9	58802.6	72071.8	76220.1	53211.8	75195.3	48104.1	79724.4	72766.3
406	prolylglycine	Peptide	Dipeptide	40703	LC/MS Pos	100003674	875	173.1	74080766426709	2578-57-6;			28500.2	43794.8	37601.8	70673.5	61733	59913.3	56635.9	55871.5	59743	60249.5	60286.9	55841.3	59883.3	59623.9	31614.4	40268.3	55081.3	46527.1	63351.7	47657.5	42527	56493.8	74196.7	62102.8	54047.9	38558.6	49361	55619.6	58340.5	55901.7	82782	42934.2	34654.4	22060.4	34731.1		38069
580	prolylproline	Peptide	Dipeptide	40731	LC/MS Pos	100003678	1500	213.1	1190292811622590	999-99-9;			221697	203460	146306	128660	214071	191094	172496	123154	301311	104575	252633	166257	104904	179670	153733	199906	257087	86531.4	203792	184482	213841	111898	223903	169575	154481	143633	340161	256481	328406	170197	231193	234632	278603	116937	188482	171146	326712
682	pro-pro-pro	Peptide	Polypeptide	40654	LC/MS Pos	100003708	1720.1	310.2	4475718	19285-44-0;			465563	564471	401947	418235	503565	571712	615404	411739	503560	554604	588337	499383	469732	490986	501373	556250	463255	421391	557056	443051	567928	647822	618969	553798	570582	509716	599775	562407	744938	506582	681568	615518	866650	588255	799589	535212	647533
1605	pseudouridine	Nucleotide	Pyrimidine metabolism, uracil containing	33442	LC/MS Neg	821	1104	243.1		1445-07-4;	C02067	HMDB00767	570954	384418	540943	327472	614238	555208	449244	335867	451703	314608	321410	393368	363251	477889	357829	334406	501359	302328	358707	436308	402650	361802	541644	310938	500894	311469	502324	436741	393699	336492	537181	456137	265206	316565	243338	320456	666560
319	putrescine	Amino acid	Polyamine metabolism	1408	GC/MS	49	1705.8	174		110-60-1;	C00134	HMDB01414	10265773	27102102	10267215	33436992	10244268	32351052	11492093	31040100	13423154	29979878	12006104	27458176	13151034	27345226	11590992	26857930	9082841	33925448	9776211	30209142	9651286	34814096	10152049	28866944	10529601	23123418	10703776	25238422	12900766	29006694	13676864	30561234	10783935	33873136	15874318	32559414	7.29716e+06
1696	pyridoxal	Cofactors and vitamins	Pyridoxal metabolism	1651	LC/MS Pos	491	1210	168.1	1050	65-22-5;	C00250	HMDB01545	243821	160074	238655	170801	249616	193450	258662	209823	252982	178830	269474	161653	264352	170793	221070	186863	240647	165050	242825	172576	269256	221018	235677	214230	240452	148225	236371	174832	266228	199264	248015	210153	217580	131338	191226	128785	324466
1724	pyridoxine (Vitamin B6)	Cofactors and vitamins	Vitamin B6 metabolism	608	LC/MS Pos	936	1386	170.1	1054	58-56-0;	C00314	HMDB02075	353743	225899	330333	376700	358924	315129	400307	341416	437401	279016	503848	317691	484683	286863	540074	348120	417086	245683	329705	252668	477237	287949	340827	386903	344830	323199	373866	364154	389780	348513	316125	420709	447709	235915	386405	374845	360698
440	pyroglutamylvaline	Peptide	Dipeptide	32394	LC/MS Neg	100001132	1755	227.2	152416	21282-10-0;			8031.93	7919.85	6088.43	5856.33	8100.21	8428.45	6887.11	6605.7	8099.83	9829.81	6551.77	11355.7	6812.06	8714.34	7478.88	8962.86	8533.48	8272.38	7938.7	6742.42	9116.52	14020.5	7101.63	8760.87	7411.4	7578.06	6771.32	10977.2	7959.24	10245.3	7899.31	6240.97	5213.84	6666.08	5196.95	7160.16	10758
895	pyrophosphate (PPi)	Energy	Oxidative phosphorylation	2078	GC/MS	495	1642.3	451	644102	1466-09-3;2466-09-3;	C00013	HMDB00250	92733		248882	114697	315003	21326.5	178410	147763	208079	90418.1	954519	191233	181093	169908	323445	145881	678941	21837.9	172591	277081	436213	94731.1	352874		278472	62183	150045	103574	734564	126340	353391	123056			257890	13656.2	141964
818	pyruvate	Carbohydrate	Glycolysis, gluconeogenesis, pyruvate metabolism	599	GC/MS	823	1130.6	217	107735	127-17-3;	C00022	HMDB00243	784702	188425	710965	383117	731472	377126	794820	527888	713255	262886	708052	653237	880088	554271	854881	588884	822031	227241	1.03785e+06	358307	887074	423314	583382	600335	493438	308287	558756	421697	641714	625091	567095	814855	1.0139e+06	299505	974218	539766	657393
1667	quinolinate	Cofactors and vitamins	Nicotinate and nicotinamide metabolism	1899	GC/MS	182	1697.7	296.1	1066	89-00-9;	C03722	HMDB00232	52706.4	41383.2	41429	81490.4	89242.8	101632	116634	72051.6	28535.2	81800.8	48502.5	43917	56548.7	118682	84093.2	75917.7	47857.5		71905	52932.4	95556.2	96820.7	86606.7	108729	80533.5	64549.1	69181.8	60099.8	33878.1	74921.5	80875.2	95701	59510.4	42458.9	29200.8	62181.8	50668.1
1699	riboflavin (Vitamin B2)	Cofactors and vitamins	Riboflavin metabolism	1827	LC/MS Pos	500	3111	377.2	493570	83-88-5;	C00255	HMDB00244	172605	203944	188858	175015	193172	232558	215714	193514	205438	211126	192725	201676	202067	193896	213411	230468	202651	185509	212269	185078	206044	218986	215751	256380	182700	182266	182171	198124	223335	234993	184260	245367	133838	134152	167871	147245	211824
841	ribose	Carbohydrate	Nucleotide sugars, pentose metabolism	12080	GC/MS	914	1639.2	204	5311110	50-69-1;	C00121	HMDB00283	2.13841e+06	1.05116e+06	2.42686e+06	2131991	2.37826e+06	2127531	2.74314e+06	4.225e+06	2.72867e+06	2.6866e+06	2.09402e+06	3.32855e+06	2063324	2637461	2.76916e+06	3.47185e+06	2.64135e+06	1.53327e+06	2.53035e+06	1.78725e+06	2765967	2965001	3.11477e+06	4.70416e+06	1.85554e+06	1.09177e+06	1.85896e+06	2319753	1369132	3.93158e+06	1.54084e+06	4871937	3.13175e+06	1.82242e+06	2.99056e+06	2.02256e+06	1.33438e+06
844	ribose 5-phosphate	Carbohydrate	Nucleotide sugars, pentose metabolism	561	GC/MS	19	1928.4	315.1	447634	18265-46-8;108321-05-7;	C00117	HMDB00618	462659	68357.4	450665	93293.2	372496	156026	367955	204420	367857	267916	846398	446369	206483	210366	265114	449553	747243	85057.7	531346	106598	545767	142682	565326	307813	247138		173178	212106	609122	253103	309696	304288	749245	150022	432332	156956	54483.8
846	ribulose	Carbohydrate	Nucleotide sugars, pentose metabolism	35855	GC/MS	100000147	1662	306.1	79021	488-84-6;	C00309	HMDB00621	346487	106347	222486	153724	325070	159149	289059	203896	186873	232294	174199	259331	192870	189905	266300	259708	400126	167343	379423	175215	366059	216197	371585	241629	293101	190106	225500	285269	137087	331516	353092	231821	267245	96929.2	189068	164870	520329
847	ribulose 5-phosphate	Carbohydrate	Nucleotide sugars, pentose metabolism	1474	GC/MS	296	1910	214.1	439184	18265-46-8;108321-99-9;	C00199	HMDB00618	430995	310587	460586	417593	422155	474405	502162	296649	406885	241080	444974	285604	443944	334558	499418	356738	494210	306368	489069	331112	421861	406125	474717	327382	482811	210743	322391	186779	371071	401001	531653	547215	434404	319369	342065	325475	70461.3
89	saccharopine	Amino acid	Lysine metabolism	1495	LC/MS Pos	392	695	277.1	160556	997-68-2;	C00449	HMDB00279	481447	286645	488578	172086	555170	301336	486290	190483	493944	267973	433210	262699	441398	263388	418271	247198	440392	170699	453861	205322	508795	220527	451290	192628	465822	259289	546770	296067	552859	260091	676923	239027	534160	193759	434271	224664	739521
265	S-adenosylhomocysteine (SAH)	Amino acid	Cysteine, methionine, SAM, taurine metabolism	15948	LC/MS Neg	197	1821	383.1		979-92-0;	C00021	HMDB00939	409783	383179	426904	345286	390164	306372	407924	238553	420698	407871	420871	389653	390949	302777	386967	324042	436115	357877	431866	334772	431148	335176	399011	312494	367626	334433	368943	338735	339896	312332	270404	335602	374449	279942	349646	316933	182026
838	sedoheptulose-7-phosphate	Carbohydrate	Nucleotide sugars, pentose metabolism	35649	GC/MS	100001628	2070	691.35	616	2646-35-7;	C05382	HMDB01068	731209	476153	847923	224186	802103	588839	1.00762e+06	218113	798851	230991	911116	291656	312477	292820	651128	407227	1.31633e+06	220977	851801	316238	680676	366781	1.16346e+06	262767	653385	254170	486401	421227	416273	584719	613853	509589	741304	182517	437488	214795	108268
8	serine	Amino acid	Glycine, serine and threonine metabolism	1648	GC/MS	503	1389.1	204	59516857581	56-45-1;	C00065	HMDB00187	118715808	100336992	104097544	75008008	117472720	115295208	130542168	65726956	86681280	79461904	89988272	82899248	134113864	98911528	121706664	100670024	97331616	75795824	117160552	80145616	120905184	89288856	108204848	90449072	120129384	92688096	103809960	97660760	106815392	94353560	131141816	99559616	111468040	64695576	91534472	66060676	124204880
570	serylisoleucine*	Peptide	Dipeptide	40193	LC/MS Pos	100003201	2021	219.2		510-791-9560;			60251.2	43347.2	76049.6	43485.1	105846	50604.1	82642	33889.9	96631.5	43488.2	88115.2	39445.9	63360.2	51526	71080.7	35420	91446.8	45098.4	76566.9	53865	88474.9	52173.1	72471.1	56618.1	68031.2	31728.1	70787.6	25293.1	83666	53509.1	80164.1	44107.4	70179.7	50686.5	106600	41141.3	99228.2
532	serylleucine	Peptide	Dipeptide	40066	LC/MS Pos	100003202	2106	219.2		6665-16-3;			100527	48168.6	91879.1	47186.4	91887.5	104919	93180.6	79792.3	130012	85829.2	107396	63131.7	75174	104908	80531.8	86139.3	114604	91051.2	107385	84496.6	121792	112832	104415	96520.5	100709	51210.7	101459	95383.2	146159	101880	101804	78361	99571.8	82031.6	142091	102535	120060
339	S-lactoylglutathione	Amino acid	Glutathione metabolism	15731	LC/MS Pos	1343	1683	380.1	1083	54398-03-7;	C03451	HMDB01066	134398	239676	159858	123314	179614	205224	241615	187663	207770	159570	181277	126058	250067	146355	173544	178873	143272	204953	217843	105063	273520	169809	182069	226137	124097	222576	156516	152577	253503	160443	262515	183023	129020	172804	156241	191739	74088.7
759	sorbitol	Carbohydrate	Fructose, mannose, galactose, starch, and sucrose metabolism	15053	GC/MS	506	1843	319.1	107428	6706-59-8;	C00794	HMDB00247	4480736	4.35053e+06	4.1085e+06	3.59081e+06	3.49022e+06	3.95957e+06	4014983	2.71579e+06	4168288	4627959	4776897	4845799	3.33698e+06	3.75459e+06	3271762	3505164	4.47979e+06	4.09355e+06	4536212	4.06665e+06	3.17728e+06	3.42792e+06	3.28774e+06	2.99808e+06	4255514	3928706	4.04753e+06	4.533e+06	3.13061e+06	3.42184e+06	4.04585e+06	3.80571e+06	5.11342e+06	4.0169e+06	4.83395e+06	4022829	2.60514e+06
322	spermidine	Amino acid	Polyamine metabolism	485	LC/MS Pos	50	533	146.2	1102	124-20-9;	C00315	HMDB01257	992143	2.26388e+06	960333	3206692	1235071	2.71895e+06	993333	2646871	1.30233e+06	2.54156e+06	1.1303e+06	2.85729e+06	1.03269e+06	2.64984e+06	1.22845e+06	2405121	1.14364e+06	2.44375e+06	1.1292e+06	2.57344e+06	1.11059e+06	2.60229e+06	1.05146e+06	2.81206e+06	1.06812e+06	2046694	954140	2201288	1.0364e+06	2.38485e+06	999225	2.43627e+06	1.45568e+06	2.66598e+06	1.34029e+06	3.1274e+06	434172
1371	sphinganine	Lipid	Sphingolipid	17769	LC/MS Pos	313	5175	302.3	3126	3102-56-5;	C00836	HMDB00269	229417	213379	221849	56849.6	259196	93339.5	215833	66077.9	249097	69625.2	312759	30973.3	299449	94809.1	279490	57974	304405	65689.3	284404	69946.1	219291	112161	231369	94961.5	386081	81850.5	326739	108989	288703	93302.4	329979	128435	206630	61363.7	170902	43916.6	346759
1400	squalene	Lipid	Sterol/Steroid	1518	GC/MS	508	2205	69	638072	111-02-4;	C00751	HMDB00256	394350	476510	548626	439714	573402	815048	712467	530017	496742	570948	411073	590357	531021	510407	556772	502505	460903	420436	378949	319445	532418	627908	526054	581334	523643	372924	512350	524346	709920	665846	798667	636288	582618	499699	569465	447131	529314
931	stearate (18:0)	Lipid	Long chain fatty acid	1358	LC/MS Neg	439	5886	283.4	5281	57-11-4;	C01530	HMDB00827	9479336	8770188	11404805	8314013	10431402	7.93706e+06	9513961	9278298	8683241	8691074	8814307	9273178	13209981	9271413	11001444	10695006	9103983	7064917	9495463	12855536	10045964	8872115	9266292	8723776	10546452	8069871	8718588	8934762	10906204	9147817	11884066	11305548	9477083	8240315	10082752	7668519	8.16419e+06
882	succinate	Energy	Krebs cycle	1437	GC/MS	252	1348	247	1110	110-15-6;	C00042	HMDB00254	16695754	10487148	15056508	7.86184e+06	19754792	10388741	21377890	6472760	14761810	9313129	14040805	9079370	17607976	9030426	15807184	8970517	14894031	8093396	15996423	8404610	18027952	8908823	16958562	7.85413e+06	16479547	8.3047e+06	14447205	9296429	17747980	8366330	19703954	8873629	14066389	6.17006e+06	12866787	6.41092e+06	20307630
1701	thiamin (Vitamin B1)	Cofactors and vitamins	Thiamine metabolism	5341	LC/MS Pos	873	740	265.1		59-43-8;	C00378		4.47578e+06	3.09385e+06	3.97031e+06	2.79698e+06	5229215	3.54134e+06	5129447	3.04782e+06	4392169	2.94284e+06	4.30595e+06	3.05135e+06	4638811	3.33089e+06	4.59577e+06	3.41659e+06	4.01556e+06	2.76352e+06	4123559	3.10664e+06	5.46529e+06	3.38119e+06	4540560	3.48789e+06	4.0492e+06	2377808	4.13785e+06	2.7451e+06	5.53335e+06	3.35321e+06	4.75324e+06	3.41488e+06	3.92445e+06	2832694	4.13427e+06	3.06913e+06	6.06667e+06
1703	thiamin diphosphate	Cofactors and vitamins	Thiamine metabolism	35670	LC/MS Neg	522	1295	422.9	9068	154-87-0;	C00068	HMDB01372	25503.8	18762.5	27018.9	14846.4	36956.1	15807.7	40781.5	18946.8	26995.7	16067.7	28688.9	11892.8	46142.1	26698.4	40104.2	21820.8	28382.9	18769	30376.5	15883.2	35560.8	26675.2	37958.3	24305.2	35046	20932.3	34337.1	23277.9	42988.2	25134	42358.8	23781.2	34012.4	22259.7	36757.8	20690.1	36250.9
17	threonine	Amino acid	Glycine, serine and threonine metabolism	1284	LC/MS Pos	564	713	120.1	69710196288	72-19-5;	C00188	HMDB00167	14822041	4516776	13662983	3.44093e+06	12938099	3.12316e+06	12128631	2419204	13612594	3.95952e+06	11682563	3453737	10090875	2560956	9563293	2022709	14980498	3.73279e+06	14495242	3982398	12154450	2.59895e+06	12332020	2.49102e+06	12550857	3.1384e+06	13162883	3516628	11379009	2.35295e+06	11376712	2.14941e+06	10253039	2.79785e+06	9006040	3.06723e+06	14499943
428	threonylisoleucine	Peptide	Dipeptide	42972	LC/MS Pos	100003203	2135	233.2					63269	98401.6	106867	182835	112124	155618	172817	148211	112433	99401.6	120167	124959	69639.6	64721.6	108987	113425	54383.7	113441	123130	74426.9	154071	144730	105535	97731.7	43413.6	125709	94741.2	71733.7	128599	139318	99314.4	107048	84391.6	62149.4	109168	110982	72167.9
536	threonylleucine	Peptide	Dipeptide	40051	LC/MS Neg	100003204	1952	231.2	4420322	50299-12-2;			6496.92	11337.8	9623.2	15110.4	14668.6	18262.5	20319	20809.5	10588.8	21772.5	10108.5	17151.9	7835.51	13303.9	8697.08	11191.5	6606.12	15581.7	6968.67	11238	13326.9	19094.9	11739.3	15226.8	5720.47	12098.2	6829.12	8184.26	17396.5	15123.3	14419.1	17063.6	4192.6	11550.4	7018.28	8927.52	11456.9
429	threonylvaline	Peptide	Dipeptide	42011	LC/MS Pos	100003534	1574.5	219.2	4167214278432	99032-17-4;			58492.5	66879.2	65620.1	80281.6	87545.4	87253	81502.5	82245.4	72268.9	86899.4	66203.2	74697.5	67818.8	65374.6	64307.7	60141.9	57188.7	65826.1	65828.1	62681.6	84226	79392.3	88719.6	66229.8	60215.6	61301.1	56278.4	56041.9	94500.6	66279.8	76504.4	69148.8	46439.4	60285.7	74463.7	65020.7	66253.1
1596	thymidine	Nucleotide	Pyrimidine metabolism, thymine containing	2183	LC/MS Pos	872	1976	242.9	5789	50-89-5;	C00214	HMDB00273	209440	172582	177452	161951	221098	209527	211090	176458	206444	156508	189070	176687	195359	165007	192614	220203	183127	137111	176544	132197	210200	177710	194993	225346	164115	127710	185920	134361	235287	221874	239224	265040	213792	126562	235670	157474	279817
1595	thymine	Nucleotide	Pyrimidine metabolism, thymine containing	604	GC/MS	882	1429.1	255	1135	65-71-4;	C00178	HMDB00262	67948.3	62728.9	67097.6	23869	64339.5	76233	55879.4	63670.9	106882	52743.3	55657.4	57025.3	88485.9	94537.6	74773	118185	67139.4	38929.8	75805	60074	37790.6	64955.5	90864.9	40976		63670.9	89710.1			56505.9	63325	29194.5		49380.9	42532	29760.7	73564.9
765	trehalose	Carbohydrate	Fructose, mannose, galactose, starch, and sucrose metabolism	15573	GC/MS	915	2174.9	361.2	7427	6138-23-4;	C01083	HMDB00975	1.11205e+06	73505104	1.44304e+06	69444736	1.31256e+06	57546368	1.32631e+06	44269428	1.60265e+06	99103400	1.76035e+06	77653048	1.58611e+06	40730196	1.74061e+06	34397536	1.56193e+06	60730164	1534498	51895232	1.55889e+06	59349388	1.63477e+06	49050460	1.31738e+06	39283036	1.12113e+06	41000728	963224	44176852	733383	41783896	4.16959e+06	57499072	5.43276e+06	83567872	364478
171	tryptophan	Amino acid	Tryptophan metabolism	54	LC/MS Pos	565	2445	205.1	69235166305	73-22-3;	C00078	HMDB00929	28365440	32262826	25605872	34999320	25799044	31814672	27289546	29119206	30949042	31416388	32636814	32816760	30795028	32423624	30866138	30482426	32342504	30571716	32860458	31927732	32524188	31735404	33796436	36288324	27858232	31064832	28534736	30059130	30744806	27929550	29766794	31691944	29047232	28582000	26770148	34367948	24818328
206	tryptophanol	Amino acid	Tryptophan metabolism	43386	LC/MS Neg	100004275	3847.3	160.1	10685	526-55-6;	C00955	HMDB03447	36752.2	62923	29166.3	55066.4	37633.3	51077.9	40815.8	37093.3	37431	54367.3	37329.8	47537.5	45894.9	60048.4	42458.6	52140.5	45969.3	68708.9	47467.9	65180.6	55697.3	65920.7	45477.2	57045.8	32929.2	50735.4	32049.5	48299	36728.4	48542.7	36314	45551.7	30468	36260.6	32970.6	44580.2	39282.6
113	tyrosine	Amino acid	Phenylalanine & tyrosine metabolism	1299	LC/MS Pos	815	1516	182.1	60576942100	60-18-4;	C00082	HMDB00158	21383844	23247710	19266710	22972114	19768714	22799344	19885422	19513856	20128794	22213592	20778266	21339828	20712478	20252240	21304542	19125022	20983294	20837564	23347090	21497746	23524234	20127152	22686604	21439202	19776466	19179626	19674630	21502046	21110314	17615008	20751008	19534698	18931060	18960126	16859234	22500806	20086378
2167	tyrosol	Xenobiotics	Food component/Plant	41515	GC/MS	100003493	1576.7	179.1	10393	501-94-0;	C06044	HMDB04284	619392	1.52177e+06	537786	1193601	534016	1.20445e+06	687829	810575	535169	968303	418961	1.02702e+06	604886	1.03772e+06	478834	864910	603561	1.29139e+06	630041	1.30125e+06	633560	1.04815e+06	597649	889839	460688	1.01509e+06	482643	1.01232e+06	462752	818410	560848	901459	356583	816251	347276	735467	614611
849	UDP-glucose	Carbohydrate	Nucleotide sugars, pentose metabolism	32344	GC/MS	1096	1986	243.1	8629	117756-22-6;	C00029	HMDB00286	866482	712476	817009	513957	1.49496e+06	777333	1.38023e+06	320249	685290	446771	1.02154e+06	339468	1.25221e+06	684771	1.01848e+06	400530	982429	639219	1161631	702639	1.22358e+06	345125	827531	306284	887681	556397	692486	473182	907414	390083	960847	324690	622500	438955	667422	516009	454792
1602	uracil	Nucleotide	Pyrimidine metabolism, uracil containing	605	GC/MS	825	1370.4	241	1174	66-22-8;	C00106	HMDB00300	15346611	22844728	18052822	21476608	16833822	29835870	19275686	21746094	19362870	19754990	19637988	23098886	14509659	22551708	16347505	24666824	16612257	17687360	16023564	17819154	16681821	24620618	18156958	28845758	13907088	15963435	12249255	18011422	14054991	26207696	16671833	28317812	19217334	16875672	20194028	20362566	12721170
1604	uridine	Nucleotide	Pyrimidine metabolism, uracil containing	606	LC/MS Neg	535	1430	243.1	6029	58-96-8;	C00299	HMDB00296	170799	384878	293446	563323	231382	377439	262314	614837	379431	506245	397612	503828	304009	384648	471766	479170	272983	564255	375493	465769	357373	512094	343033	629336	203745	483536	221861	453637	93726	453035	38111	462806	478325	564318	665754	598586	166037
226	valine	Amino acid	Valine, leucine and isoleucine metabolism	1649	LC/MS Pos	566	1040	118.1	69710186287	72-18-4;	C00183	HMDB00883	38240904	43915252	35298084	49400828	36238860	40241708	38710948	39542000	35649096	39332704	36192128	38972108	35871180	39393960	35226708	37932892	34590560	36094992	35007648	33892176	33838724	32760344	36742168	39724672	32853522	34746872	33883640	35779732	36065744	34348004	32791916	38294628	35555920	32515106	28307594	40978724	33136688
464	valylleucine	Peptide	Dipeptide	39994	LC/MS Neg	100003210	3301	229.3	352039	22906-55-4;			41729.1	39629.1	43889.9	36111	57322.1	52121.3	60248.7	39339.1	43506.8	57195.3	50289.7	41877.9	41420.8	37823.5	37664.9	39149.3	39285.1	44761.7	41569.5	24964.9	50014.3	57489	49531.4	49713.7	38878.9	22822.8	43774.1	28345.7	56522.2	49463.5	45573.8	39848.6	33175.5	39509.5	41209.1	35637.7	47098
562	valyllysine	Peptide	Dipeptide	41384	LC/MS Neg	100003643	1601.8	244.2	5253210	22677-62-9;			54113.3	73895.2	64048.2	61354.7	79721.6	91014.1	82213.3	86699.5	75567.7	84361.7	75529.9	77805.4	56867.8	70601.8	50968.4	72476.3	57005.4	73615	64578.3	68706	78130.9	94273	77011.1	95613	51041.8	57286.5	54008.3	56609.8	86151.8	91113.9	76086.2	95950.2	69058.7	61513.4	63426.2	59524.1	85642.2
629	valylthreonine	Peptide	Dipeptide	44543	LC/MS Neg	100004584	1667	217.1	4046492	72636-02-3 ;			31293	29599.3	31914.6	29068.4	43671.8	40266.3	44037.9	36559	35555.8	37743.1	32334.8	32859.4	30771.2	24951.6	23676.7	28294.6	29828.1	31813	29658	25045.8	39696.8	37409.2	38091	34553.2	27822.8	21233.1	26406.2	17510.5	43173.7	36091.7	35882	36342.5	24868.8	26295.4	29668	26956.8	45337.3
1503	xanthine	Nucleotide	Purine metabolism, (hypo)xanthine/inosine containing	3147	GC/MS	1004	1889.9	353	1188	69-89-6;	C00385	HMDB00292	4.31845e+06	4.19184e+06	4734894	2.09323e+06	4.7064e+06	5093914	4.63062e+06	2.49593e+06	5345026	3415186	4441857	3.55949e+06	4.58461e+06	3606134	4300208	3.8306e+06	4.40112e+06	2.04116e+06	3.79412e+06	2090242	4299466	3.18244e+06	4.36168e+06	4.1647e+06	4211728	2476875	3.7209e+06	2.9112e+06	5.13376e+06	4.65063e+06	5236854	5042953	5138506	2.38633e+06	4792177	2.87217e+06	6320162
1504	xanthosine	Nucleotide	Purine metabolism, (hypo)xanthine/inosine containing	15136	LC/MS Pos	100000299	1785	285	64959	146-80-5;	C01762	HMDB00299	89333.8	63503.1	63749.1	43370.5	108741	60923.3	112916	27557.4	83603.1	24354.1	50410.3	18264	114711	51715.9	57399.5	43136.3	55534.1	30535.1	73533.2	54998.1	108240	53027.2	84398.9	42845.4	57251	52913.7	69446.3	73969.9	219546	49029.9	216295	53281.3	47325.2	32393.8	25244.2	31597.2	207369
858	xylulose	Carbohydrate	Nucleotide sugars, pentose metabolism	18344	GC/MS	100000421	1668	306.1	5289590	551-84-8;	C00310	HMDB00654	85628.7	11456.2	50405.7	15606.7	62415.9	27871.2	66122	31043.2	59481.7	30402.1	56779.8	65992.8		39595.9	75085	112736	107579		83532.7	28065.4	83944.3	45819.1	100361	59481.7	53682.4	27012.3	60998.5	63729	22094	102413	56233	101515	61916.4		27785.9	20009.7	28358.3
[truncated: 3 more columns]

## Sheet: PRONormImpData
												SAMPLE NAME	UNC-01234-LC-01	UNC-01235-LC-01	UNC-01236-LC-01	UNC-01237-LC-01	UNC-01238-LC-01	UNC-01239-LC-01	UNC-01240-LC-01	UNC-01241-LC-01	UNC-01242-GC-01	UNC-01243-GC-01	UNC-01244-GC-01	UNC-01245-GC-01	UNC-01246-GC-01	UNC-01247-GC-01	UNC-01248-GC-01	UNC-01249-GC-01	UNC-01250-LC-01	UNC-01251-LC-01	UNC-01252-LC-01	UNC-01253-LC-01	UNC-01254-LC-01	UNC-01255-LC-01	UNC-01256-LC-01	UNC-01257-LC-01	UNC-01258-GC-01	UNC-01259-GC-01	UNC-01260-GC-01	UNC-01261-GC-01	UNC-01262-GC-01	UNC-01263-GC-01	UNC-01264-GC-01	UNC-01265-GC-01	UNC-01266-LC-01	UNC-01267-LC-01	UNC-01268-LC-01	UNC-01269-LC-01	UNC-01270-LC-01
												CLIENT IDENTIFIER	1	2	3	4	5	6	7	8	9	10	11	12	13	14	15	16	17	18	19	20	21	22	23	24	25	26	27	28	29	30	31	32	33	34	35	36	37
												SAMPLE ID	1629801	1629794	1629819	1629800	1629817	1629795	1629816	1629810	1629884	1629885	1629875	1629868	1629881	1629878	1629867	1629869	1629809	1629822	1629806	1629811	1629802	1629814	1629803	1629798	1629876	1629873	1629886	1629882	1629877	1629883	1629870	1629874	1629792	1629823	1629818	1629793	1629799
												PARENT SAMPLE ID	1627883	1627884	1627885	1627886	1627887	1627888	1627889	1627890	1627891	1627892	1627893	1627894	1627895	1627896	1627897	1627898	1627899	1627900	1627901	1627902	1627903	1627904	1627905	1627906	1627907	1627908	1627909	1627910	1627911	1627912	1627913	1627914	1627915	1627916	1627917	1627918	1627919
												BRADFORD PROTEIN	5.602	6.189	5.212	4.347	6.8	7.251	7.184	4.629	4.904	5.785	4.509	4.84	6.986	7.015	6.164	6.557	5.28	4.714	5.134	4.827	6.519	6.591	6.146	5.995	5.966	4.997	6.044	6.051	7.182	7.908	7.882	6.428	4.37	3.919	4.225	4.97	8.043
												DNA CONC	375.804	357.906	423.775	302.234	430.446	450.142	404.793	230.276	355.148	363.371	389.215	330.375	412.849	381.59	384.754	352.448	371.914	273.386	338.004	306.722	357.609	271.681	259.615	300.931	408.766	354.112	409.166	352.081	367.123	319.995	329.213	344.502	287.397	191.285	315.939	219.883	376.45
												LC COLUMN	1	2	1	2	1	1	2	2	1	2	2	1	2	1	2	2	1	2	2	1	2	2	1	2	1	2	1	1	2	2	1	1	2	1	2	1	1
												RUN DAY	1	1	1	1	1	1	1	1	2	2	2	2	2	2	2	2	1	1	1	1	1	1	1	1	2	2	2	2	2	2	2	2	1	1	1	1	1
												STRAIN	Yeast, Wild-type	Yeast, Wild-type	Yeast, Wild-type	Yeast, Wild-type	Yeast, HOG1 KO	Yeast, HOG1 KO	Yeast, HOG1 KO	Yeast, HOG1 KO	Yeast, Wild-type	Yeast, Wild-type	Yeast, Wild-type	Yeast, Wild-type	Yeast, HOG1 KO	Yeast, HOG1 KO	Yeast, HOG1 KO	Yeast, HOG1 KO	Yeast, Wild-type	Yeast, Wild-type	Yeast, Wild-type	Yeast, Wild-type	Yeast, HOG1 KO	Yeast, HOG1 KO	Yeast, HOG1 KO	Yeast, HOG1 KO	Yeast, Wild-type	Yeast, Wild-type	Yeast, Wild-type	Yeast, Wild-type	Yeast, HOG1 KO	Yeast, HOG1 KO	Yeast, HOG1 KO	Yeast, HOG1 KO	Yeast, Wild-type	Yeast, Wild-type	Yeast, Wild-type	Yeast, Wild-type	Yeast, HOG1 KO
PATHWAY SORTORDER	BIOCHEMICAL	SUPER PATHWAY	SUB PATHWAY	COMP ID	PLATFORM	CHEMICAL ID	RI	MASS	PUBCHEM	CAS	KEGG	Group HMDB	WT_CTRL	WT_KCl	WT_aF	WT_KCla	KO_CTRL	KO_KCl	KO_aF	KO_KCla	WT_CTRL	WT_KCl	WT_aF	WT_KCla	KO_CTRL	KO_KCl	KO_aF	KO_KCla	WT_CTRL	WT_KCl	WT_aF	WT_KCla	KO_CTRL	KO_KCl	KO_aF	KO_KCla	WT_CTRL	WT_KCl	WT_aF	WT_KCla	KO_CTRL	KO_KCl	KO_aF	KO_KCla	WT_CTRL	WT_KCl	WT_aF	WT_KCla	KO_CTRL
1260	1,2-propanediol	Lipid	Ketone bodies	38002	GC/MS	100001176	1041	117		57-55-6;	C00583	HMDB01881	1.4943	0.212	1.8101	0.9822	0.8709	0.5042	1.4144	1.0108	1.2973	1.3315	1.2438	1.5929	0.8321	1.0187	0.6562	0.8819	1.6708	0.524	2.4166	0.62	1.3595	0.755	1.1786	1.1012	1.1264	0.9892	0.6492	1.2337	0.7035	0.7331	0.6264	0.5476	2.7194	0.678	2.564	0.8812	0.7034
815	1,3-dihydroxyacetone	Carbohydrate	Glycolysis, gluconeogenesis, pyruvate metabolism	35963	GC/MS	100000143	1263	103	670	96-26-4;62147-49-3;	C00184	HMDB01882	0.8926	1.1055	1.0016	1.4363	0.876	0.8617	0.7699	1.0949	1.1669	0.6462	1.1072	2.5514	0.7063	0.6494	1.5237	1.6692	1.8025	1.0869	1.9285	1.2783	1.333	0.859	1.2913	0.5845	0.9984	0.2078	0.7118	0.904	0.802	1.4728	0.9675	0.3713	1.778	1.2035	1.0591	0.8789	0.5478
930	10-heptadecenoate (17:1n7)	Lipid	Long chain fatty acid	33971	LC/MS Neg	100001278	5558	267.3	5312435	29743-97-3;			1.259	0.5267	0.9845	1.3913	1.073	0.6625	0.8967	1.1034	0.7994	0.8853	1.2469	1.0169	1.0977	0.762	1.3155	0.931	1.0155	1.0838	1.5251	1.1836	1.1258	0.7177	0.7976	0.776	0.7846	0.5297	0.9273	2.054	0.7873	0.6682	0.5887	1.1732	1.0662	1.533	1.6689	1.0822	0.5887
1284	1-myristoylglycerophosphocholine (14:0)	Lipid	Lysolipid	45453	LC/MS Neg	100001383	5734	541.9	460604	20559-16-4;		HMDB10379	1.1727	0.8575	1.1211	1.2181	1.2414	0.6198	1.391	1.5386	0.6163	0.7714	1.7708	0.7802	1.191	0.595	1.6193	0.9025	1.1973	0.8518	1.7877	0.9753	1.5062	0.7025	0.9893	1.0609	0.8878	1.1973	0.4219	0.9565	1.1804	0.7063	0.9376	1.3601	1.0107	0.7536	1.4624	0.5679	0.4684
1263	1-myristoylglycerophosphoethanolamine	Lipid	Lysolipid	35627	LC/MS Neg	100001568	5603	424.3	9547070			HMDB11500	1.5891	0.7762	1.5974	1.4344	1.3008	1.0406	1.3278	1.5101	0.9379	0.3046	1.7376	0.9594	1.8405	0.7195	2.5095	0.7253	0.8639	0.3986	1.9799	0.7681	1.6566	0.3101	1.3847	0.7241	0.6434	1.1865	0.8505	1.1302	0.9124	0.4453	1.6111	1.4473	2.0496	0.6269	1.1442	0.5769	0.3782
1294	1-oleoylglycerophosphocholine (18:1)	Lipid	Lysolipid	33960	LC/MS Pos	100001272	5700	522.4	16081932	19420-56-5;			1.1247	1.9712	1.0112	1.0512	1.1262	0.612	1.5154	1.2354	1.1803	0.9888	1.4758	0.3907	2.0305	0.5939	1.6182	0.6619	0.731	0.8078	1.8488	0.8909	1.3948	0.9467	1.2857	0.5692	0.7094	0.9159	1.0908	0.9376	1.4574	0.7453	0.8317	0.7227	1.8937	1.0469	1.4902	0.4681	0.6234
1272	1-oleoylglycerophosphoethanolamine	Lipid	Lysolipid	35628	LC/MS Neg	100001569	5928	478.3	9547071	89576-29-4;		HMDB11506	1.0454	1.1623	1.3135	1.0988	0.9462	1.6175	0.9086	1.2272	0.5883	0.6693	1.1555	1.6653	1.2375	0.8281	1.9166	1.5358	0.6432	0.6644	0.9084	0.9515	1.0146	0.7885	0.9854	1.1465	0.6078	1.2136	0.7033	0.6961	0.7222	0.6734	1.1334	1.3883	1.6508	1.0671	1.0955	1.7119	0.445
1314	1-oleoylglycerophosphoinositol*	Lipid	Lysolipid	36602	LC/MS Neg	100001777	5577	597.4					1.4081	0.868	0.8792	1	1.1339	0.8066	0.9797	3.6689	0.5466	0.8567	0.8306	1.4578	0.7641	1.8704	1.8123	2.3843	0.3573	0.8922	0.8659	1.6587	1.0917	1.1892	0.7468	2.3149	0.8097	1.6098	0.6714	1.6598	0.7852	1.0392	0.3638	6.3825	0.6452	2.5353	0.5905	1.4196	0.3573
1320	1-oleoylglycerophosphoserine	Lipid	Lysolipid	19260	LC/MS Neg	100000630	5607	522.3	9547099				0.4819	0.9217	0.5971	1.5343	0.7774	1.1926	0.6948	2.2118	0.5017	1.1344	0.7181	1.3052	0.42	1.9491	0.4445	1.7353	0.4129	1.2457	0.506	1.7631	0.5625	1.6248	0.4766	1.3027	0.66	1.3236	0.568	1.3103	0.6382	1.1002	0.3722	2.6301	0.4608	2.4306	1.1755	1.0456	0.3756
1289	1-palmitoleoylglycerophosphocholine (16:1)*	Lipid	Lysolipid	33230	LC/MS Pos	100001511	5524	494.3					1.7551	1.6008	1.4356	0.9085	1.4038	0.5444	1.6603	0.8917	1.3934	0.4597	1.9305	0.4857	1.764	0.5505	1.6261	0.4756	1.1268	0.5085	2.053	0.7484	1.5498	0.4745	1.5853	0.5672	1.3072	0.6328	1.5736	0.8475	1.3994	0.5264	0.9824	0.6662	2.1997	0.5686	1.423	0.2898	1.0176
1267	1-palmitoleoylglycerophosphoethanolamine*	Lipid	Lysolipid	34565	LC/MS Neg	100001784	5661	450.4					1.6168	1.0156	1.7871	1.4931	1.1396	0.9154	1.2458	1.5576	0.8076	0.5662	1.8111	1.3626	2.1347	0.8564	2.9369	0.9404	0.7215	0.4658	1.6634	0.9844	1.2492	0.5112	1.1975	0.7939	0.8018	1.3579	0.9129	1.1894	0.8533	0.5484	1.1498	1.4852	1.8305	0.7256	1.5328	0.8236	0.4291
1310	1-palmitoleoylglycerophosphoinositol*	Lipid	Lysolipid	36618	LC/MS Neg	100001786	5442	569.3					1.6323	0.8086	1.4436	1.3512	1.4277	0.7122	1.1482	3.3525	0.6028	0.7563	1.003	1.3778	0.8685	1.3509	1.1312	1.4181	0.8729	0.6431	0.9392	1.3045	1.1703	0.997	0.9403	1.734	0.9117	0.9454	0.7926	1.4287	0.6816	0.9871	0.7086	3.2787	0.6181	1.4693	1.2218	0.8236	0.633
1348	1-palmitoylglycerol (1-monopalmitin)	Lipid	Monoacylglycerol	21127	GC/MS	100000827	2119.5	371.3	14900	542-44-9;			0.9704	0.8527	1.192	1.2585	0.7955	0.6645	1.0702	1.1465	1.1208	1.0169	1.5513	0.9494	0.9898	0.7764	1.0102	0.7157	1.25	0.7864	1.5828	1.0212	0.9677	0.6838	1.5973	1.069	1.241	0.9171	1.217	0.8922	0.6884	0.5939	0.5651	0.7918	1.5417	1.0742	1.2536	1.1733	0.5662
1287	1-palmitoylglycerophosphocholine (16:0)	Lipid	Lysolipid	33955	LC/MS Pos	100001263	5671	496.4	86554	17364-16-8;			1.239	1.378	1.1727	0.7195	1.0198	0.3528	1.3578	0.6407	1.3312	0.7079	2.0167	0.4605	1.7583	0.6458	1.7295	0.3706	1.1656	0.4156	1.7211	0.3735	1.0979	0.2968	1.3592	0.4072	1.3212	0.9802	1.8932	0.7934	1.4258	0.3737	1.1229	0.7033	1.6189	0.4934	1.2579	0.2071	0.8024
1265	1-palmitoylglycerophosphoethanolamine	Lipid	Lysolipid	35631	LC/MS Neg	100001567	5940	452.3	9547069			HMDB11503	1.7305	1.0177	1.7402	1.3582	1.1226	1.0986	1.0974	1.2463	0.7365	0.291	1.691	1.3857	1.918	0.4944	3.2072	0.9823	0.9386	0.3465	1.7987	0.7821	1.5747	0.3151	1.3427	0.885	0.751	1.3359	0.8366	0.8157	0.7285	0.3897	1.7135	1.482	2.5	0.455	1.4511	0.9233	0.4333
1309	1-palmitoylglycerophosphoinositol*	Lipid	Lysolipid	35305	LC/MS Neg	100001655	5573	571.3					1.1135	0.5114	1.7587	1.2404	1.1167	0.6242	0.7839	1.6048	0.7006	0.3184	1.5192	0.9955	0.7781	0.7487	0.9559	0.6243	1.0768	0.5883	1.1912	1.0784	1.0899	0.4859	0.9006	1.1294	1.0246	1.2857	0.8279	1.0045	0.7785	0.3406	0.8333	1.7258	1.2567	1.3644	2.1313	0.7614	0.447
1292	1-stearoylglycerophosphocholine (18:0)	Lipid	Lysolipid	33961	LC/MS Pos	100001271	5844	524.4	497299	19420-57-6;			1.1149	1.4603	2.3829	0.4471	0.8654	0.5588	0.6496	0.4471	1.0512	0.4471	1.1076	0.4471	0.6063	1	1.2542	0.6187	1.1509	0.4471	0.9937	1.1415	0.7304	0.4471	1.9936	0.4471	0.9448	0.4471	1.8012	1.2022	0.4471	0.467	0.92	0.8374	1.1965	1.337	0.871	0.712	0.9983
1312	1-stearoylglycerophosphoinositol	Lipid	Lysolipid	19324	LC/MS Neg	100000656	5800	599.4		796963-93-4;			0.8157	0.6765	1.6997	1.2963	0.8677	0.5481	1.495	2.0305	0.4946	0.6058	2.0189	0.8442	1.577	0.438	2.0355	1.2002	0.9181	1.1093	2.0418	0.7863	1.2774	0.9333	0.7903	1.2806	0.6923	1.1858	0.5776	0.7264	1.0667	0.7094	0.7896	1.4627	2.034	1.4028	4.0807	0.6765	0.363
146	2-(4-hydroxyphenyl)propionate	Amino acid	Phenylalanine & tyrosine metabolism	35632	LC/MS Neg	100001622	1880	165.1	102526	938-96-5;	C03080		0.9188	0.7327	0.9245	1.6282	0.8748	1.0003	0.8976	1.2323	0.892	0.7902	0.982	0.9997	0.745	0.7913	0.9011	0.917	1.2695	1.2111	1.0488	1.1961	1.0718	1.3397	0.9426	1.3739	1.2829	1.054	1.1303	1.0854	1.1944	0.9625	1.1477	1.423	0.566	0.5453	0.5651	0.6582	0.6571
825	2,3-butanediol	Carbohydrate	Glycolysis, gluconeogenesis, pyruvate metabolism	35691	GC/MS	100001582	1075	116.9		24347-58-8;	C03044	HMDB03156	0.8335	0.3359	0.9535	1.597	0.3996	0.6015	0.868	1.4185	1.1497	2.2621	0.885	2.6415	1	1.4271	0.6568	1.5183	1.1518	0.8566	1.8325	0.7291	0.915	0.7071	0.8908	1.7285	0.7748	1.259	0.5407	2.2366	0.5366	1.3017	0.5927	0.6024	1.4838	1.0052	1.9001	1.3481	0.3359
1694	2,3-dihydroxyisovalerate	Cofactors and vitamins	Pantothenate and CoA metabolism	38276	GC/MS	100002417	1422	131	677	1756-18-9;	C04039		0.9564	1.3999	1.0045	1.6849	0.8013	1.0326	0.8941	1.366	0.9646	1.5297	1.1768	1.8903	0.8085	1.1118	0.5824	0.9955	1.2129	2.4896	0.6285	1.4419	0.883	0.9314	0.9948	0.894	1.0127	1.6496	0.9148	1.958	0.8273	0.9555	0.6461	0.9662	1.8139	2.1352	1.4261	1.969	0.3497
315	2-aminobutyrate	Amino acid	Butanoate metabolism	1577	GC/MS	1128	1215.7	130	4396916971251	1492-24-6;	C02261	HMDB00650	1.1571	0.9962	1.2281	1.2182	0.9988	0.8776	1.1173	1.0319	1.1688	0.9212	1.017	1.1061	0.8964	0.8804	0.8379	0.7888	0.9285	1.1212	1.4613	1.1487	0.9707	0.8914	1.0012	0.9463	1.1545	1.093	0.994	0.9779	0.8597	0.7397	0.8595	1.0069	1.0713	1.0433	1.0359	0.8163	0.843
309	2-aminopentanoate	Amino acid	Urea cycle; arginine-, proline-, metabolism	37426	GC/MS	100002082	1279	144.1	5255804824	760-78-1;	C01826		1.1503	1.4455	1.1975	1.7695	0.8914	0.9006	0.9385	1.1807	1.2174	1.5336	0.7792	1.7177	0.7847	0.7666	0.9393	0.895	1	1.5504	1.1714	1.6056	0.8622	0.869	0.8968	0.9318	1.0664	1.4023	0.9527	1.2461	0.8425	0.7533	0.7263	0.9241	1.0261	1.6159	1.0778	1.3138	0.6436
1519	2'-deoxyadenosine	Nucleotide	Purine metabolism, adenine containing	1553	LC/MS Pos	211	1632	252.1	13730	16373-93-6;	C00559	HMDB00101	1.0628	0.8768	1.0886	1.0797	0.8386	1.0009	0.8961	1.1452	1.2561	0.8587	1.4409	1.0582	0.8697	0.8272	1.0386	0.9557	1.1628	0.9507	1.2248	0.8868	1.0499	0.8836	1.0329	1.1403	0.9647	0.8878	1.0147	0.7832	0.8743	0.7262	0.7122	0.9762	1.8751	1.2331	1.7855	1.1921	0.8717
1546	2'-deoxyguanosine	Nucleotide	Purine metabolism, guanine containing	1411	LC/MS Pos	348	1728	268	187790	961-07-9;	C00330	HMDB00085	0.9783	1.0033	1.1062	1.4115	0.6927	1.1107	0.6241	1.1125	1.0433	0.7029	1.1305	1.2173	0.733	0.9299	0.774	1.026	1.0896	1.2018	1.2999	0.9778	0.9087	0.8049	0.781	1.2276	0.9559	1.1539	0.7473	0.8105	0.8348	0.7227	0.7666	1.0917	1.5207	1.0982	1.5088	1.0277	0.5634
237	2-hydroxy-3-methylvalerate	Amino acid	Valine, leucine and isoleucine metabolism	36746	LC/MS Neg	100001541	1787	131.1	164623	488-15-3;		HMDB00317	0.4741	1.6768	0.4741	1.6602	0.4741	0.4935	0.7064	0.4741	0.7109	1.918	0.4741	1.3725	0.4741	0.4741	0.4741	0.5312	0.4741	1.5186	0.4741	1.7629	0.5776	0.7014	0.5315	0.4741	0.4741	1.3325	0.4741	1	0.4741	0.4741	0.4741	0.4741	0.4741	1.7931	0.4741	1.4688	0.4741
1023	2-hydroxyglutarate	Lipid	Fatty acid, dicarboxylate	37253	GC/MS	100002070	1576	247	43	40951-21-1;	C02630	HMDB00606	1.0034	1.0032	1.2163	2.2616	0.7311	0.8068	0.8981	0.8683	1.1231	0.9894	1	1.2775	0.9813	1	1.1912	0.94	1.0825	1.8922	1.2512	1.8548	0.9467	0.9118	1.0047	0.7478	1.2627	2.0554	0.7938	1.1454	0.8361	0.5636	0.8112	0.554	1.48	3.4496	1.4857	2.6138	0.4515
1009	2-hydroxypalmitate	Lipid	Fatty acid, monohydroxy	35675	LC/MS Neg	100001579	5508	271.3	92836	764-67-0;			0.9358	0.7629	1.1418	1.7828	0.5371	1.0306	0.562	1.5636	0.9382	1.0694	0.9676	1.8012	0.5178	1.0013	0.5485	1.0141	0.5846	1.3271	0.6314	1.9589	0.73	0.9987	0.5873	1.2363	0.9641	1.2765	0.7947	1.8169	0.6543	1.1041	0.6784	3.1708	0.6111	1.5278	0.6152	1.4253	1.1829
798	2-isopropylmalate	Carbohydrate	Glycolysis, gluconeogenesis, pyruvate metabolism	15667	LC/MS Neg	100000409	732	175.2	77	3237-44-3;	C02504	HMDB00402	1.5572	1.0107	1.4263	1.0008	1.2617	0.9219	1.0402	0.8196	1.3203	0.7626	1.1843	0.9156	0.8947	0.8397	1.0054	0.6036	1.29	0.7262	1.1581	0.9992	0.9423	0.6027	1.0501	0.5729	1.3687	1.0568	1.4168	1.041	0.938	0.5819	0.961	0.8043	1.1948	0.7816	0.9343	0.6488	1.0311
1285	2-myristoylglycerophosphocholine*	Lipid	Lysolipid	35626	LC/MS Pos	100001563	5450	468.3					1.2189	1.4522	0.703	0.6399	0.7519	0.7408	0.6826	0.6399	1.0167	1.0516	1.0847	0.9095	1.2316	1.0388	1.5221	0.7616	0.6399	0.745	1.069	2.1378	0.9726	0.9486	1.0235	0.9823	0.8366	0.9426	1	0.9619	0.8963	0.6399	0.6399	1.3355	0.6399	1.0062	0.6399	0.9969	0.6399
1295	2-oleoylglycerophosphocholine*	Lipid	Lysolipid	35254	LC/MS Pos	100001556	5640	522.4					0.9541	1.7483	0.9712	1.5193	1.022	0.7904	1.3139	1.4254	1.1018	0.9331	1.3426	0.7056	1.4107	1.0218	1.675	0.8659	0.7042	0.6244	1.2567	0.9747	1.3974	0.85	1.3313	0.9703	0.9747	0.8017	1.2599	0.9286	1.1414	0.6961	0.9156	0.9782	1.487	1.4265	1.3474	0.5671	0.7524
1273	2-oleoylglycerophosphoethanolamine*	Lipid	Lysolipid	35687	LC/MS Neg	100001651	5848	478.3					0.967	1.0015	1.1034	1.1104	1.0622	1.3556	1.0167	1.2804	0.6473	0.7671	1.203	1.4612	1.2669	0.8062	1.828	1.523	0.6944	0.646	0.9868	0.9453	1.1288	0.9899	1.0039	0.9966	0.7421	0.9985	0.8163	0.6329	0.8897	0.7663	1.2168	1.5578	1.4076	1.0234	1.0939	1.5214	0.535
1319	2-oleoylglycerophosphoinositol*	Lipid	Lysolipid	37232	LC/MS Neg	100002069	5571	597.5					1.0613	0.9541	0.9997	1.2109	1.2841	0.8208	1.0178	3.3643	0.2463	0.6691	0.53	1.2691	0.8299	1.6135	1.0342	2.0186	0.5542	0.5194	0.5926	0.9429	1.2703	1.1769	0.8138	2.634	0.54	1.2772	0.4428	1.0003	0.5484	1.0665	0.5657	5.0278	0.3573	1.9798	0.6641	1.2082	0.4803
1321	2-oleoylglycerophosphoserine*	Lipid	Lysolipid	37948	LC/MS Neg	100002312	5577	522.3					0.4759	1.0759	0.576	1.2959	0.7364	1.3954	0.7071	1.7139	0.4394	1.0819	0.7645	1.1492	0.6495	1.4815	0.6079	1.663	0.469	1.0201	0.4286	1.3664	0.5887	1.4387	0.4265	1.3013	0.5597	1.1107	0.4784	0.9799	0.5301	1.1787	0.5095	2.0839	0.6448	1.5644	1.0262	1.1337	0.419
1536	2'-O-methyladenosine	Nucleotide	Purine metabolism, adenine containing	42607	LC/MS Pos	100004047	1876	282.1	102213	2140-79-6;			1.1594	1.3447	1.0387	1.5564	0.9292	0.992	1.1442	1.6001	0.9202	0.815	1.6116	1.0696	0.9069	0.8599	1.1454	0.8837	1.3209	0.8554	0.7901	1.008	1.175	0.8415	0.9835	0.9763	1.3703	1.2829	1.0475	0.8782	0.9551	0.607	0.7183	1.0084	1.2821	0.8315	0.8276	1.0289	0.9243
1559	2'-O-methylguanosine	Nucleotide	Purine metabolism, guanine containing	36811	LC/MS Pos	100001713	1926	298		2140-71-8;	C04545		1.0069	1.1075	1.3659	1.1781	1.0563	1.1488	0.9711	1.1663	1.07	0.9454	1.1435	0.9407	0.9514	0.871	0.9931	0.7952	1.409	1.3322	1.1686	1.1326	1.2804	1.0273	0.9451	0.8812	1.0978	1.0998	1.0557	0.9844	1.0252	0.7945	0.7424	0.6478	0.9805	0.8154	0.8619	0.8016	0.9141
1290	2-palmitoleoylglycerophosphocholine*	Lipid	Lysolipid	35819	LC/MS Pos	100001561	5482	494.3					0.7074	1.8389	0.6721	1.4427	1.0821	0.8378	1.1873	1.648	0.8392	0.708	1.1439	0.6907	1.0121	1.0558	1.0907	0.9037	0.7622	0.8044	1.0426	1.1251	0.7328	1.2886	1.4003	1.3727	0.7466	0.6726	0.8856	0.9879	0.9481	0.8706	0.8098	1.1073	0.9437	1.2502	1.0321	0.7756	0.8373
1268	2-palmitoleoylglycerophosphoethanolamine*	Lipid	Lysolipid	36619	LC/MS Neg	100001785	5611	450.3					0.7638	1.0139	0.8813	1.2874	0.8852	1.2462	0.882	1.429	0.5648	0.8957	1.0313	1.2489	0.989	1.1503	1.3304	1.2091	0.4425	0.7377	0.842	1.1903	0.9633	1.1458	0.8497	1.0169	0.6011	1.0152	0.6105	0.8836	0.7418	0.7392	0.8608	1.8252	1.1442	1.2543	1.011	1.2095	0.4168
1311	2-palmitoleoylglycerophosphoinositol*	Lipid	Lysolipid	39222	LC/MS Neg	100003007	5417.6	569.3					1.4059	1.2009	0.6481	1.2841	1.1492	0.8039	1.3872	3.9791	0.4388	0.8449	0.8916	1.2388	1.0013	1.3651	1.1736	2.9249	0.2283	0.8121	0.6554	0.8705	1.2451	1.5215	0.5952	2.9911	0.5231	0.9987	0.5027	0.704	0.5252	1.6844	0.7111	4.2856	0.3476	1.2023	0.718	1.0068	0.6233
1288	2-palmitoylglycerophosphocholine*	Lipid	Lysolipid	35253	LC/MS Pos	100001562	5604	496.3					1.4206	1.5126	0.7581	0.5262	1.3683	1.0665	1.4489	1.1057	0.5262	0.9558	1.1162	0.5262	1.6589	0.6372	1.2156	0.8631	0.5262	0.7188	1.937	0.8325	1.3105	0.8226	0.8019	0.5262	1	0.697	0.8794	0.5929	1.1458	0.5262	0.7443	0.7572	1.4682	1.04	0.9356	0.5262	0.5262
1266	2-palmitoylglycerophosphoethanolamine*	Lipid	Lysolipid	35688	LC/MS Neg	100001652	5790	452.3					1.4139	1.2213	1.2922	1.0826	0.9733	1.28	1.1255	1.063	0.2362	0.3946	1.3213	1.527	1.2287	0.4208	2.6349	0.7977	1	0.4398	1.8057	0.8019	1.5366	0.3405	1.3886	0.8108	0.5843	0.8879	0.7877	0.6006	0.7567	0.5143	1.5205	1.2685	2.4438	0.4976	1.2263	1.2058	0.2362
1313	2-stearoylglycerophosphoinositol*	Lipid	Lysolipid	39223	LC/MS Neg	100003008	5751.6	599.4					0.888	0.7526	0.5356	0.5356	0.5356	0.5356	1.1818	1.1635	0.5356	0.5356	1.9582	1.3841	1.3269	0.5356	1	1.2568	1.519	0.5356	1.2358	0.5356	0.5356	0.7645	0.5356	0.965	0.5356	0.9316	0.7848	0.8707	1.0781	0.6231	0.5356	0.8411	1.8729	0.5815	4.0319	0.5356	0.5356
114	3-(4-hydroxyphenyl)lactate	Amino acid	Phenylalanine & tyrosine metabolism	32197	LC/MS Neg	240	1395	181.1	9378	6482-98-0;	C03672	HMDB00755	0.9121	1.863	0.7089	2.4601	0.7116	1.4283	0.6233	2.1023	0.7328	1.7941	0.7847	1.7135	0.6135	1.1824	0.6016	1.2794	0.9197	2.1662	0.7738	2.0222	0.7798	1.3564	0.6371	1.4367	0.5963	2.2254	0.7012	1.4453	0.5344	1.0803	0.5299	1.2653	0.7981	1.865	0.7719	1.5401	0.5423
1682	3'-dephosphocoenzyme A	Cofactors and vitamins	Pantothenate and CoA metabolism	18289	LC/MS Neg	100000138	2010	686.2	444485	3633-59-8;	C00882	HMDB01373	0.5686	0.8295	0.8063	1.9557	0.4284	1.1182	0.3375	1.9636	0.4756	0.9977	0.6055	2.004	0.4554	2.0166	1.0023	1.9045	0.5632	1.1046	1.0117	1.5512	0.5915	1.1729	0.5829	1.2368	0.4613	1.5011	0.394	1.7925	0.268	0.9893	0.2792	1.7482	1.543	2.2736	2.1119	2.0894	0.9236
1393	3-hydroxy-3-methylglutaryl CoA	Lipid	Mevalonate metabolism	1760	LC/MS Neg	37	1620	910.1	84	103476-21-7;	C00356	HMDB01375	1.2002	0.9544	1.3162	0.7778	1.3754	0.6195	1.3359	0.4251	1.3164	0.8916	1.4622	0.8163	1.245	0.4356	1.1966	0.4512	1.406	0.9827	1.4636	0.912	1.2765	0.4774	1.3495	0.3387	1.0655	0.789	1.1435	0.7026	1.0798	0.3451	1.0173	0.3487	1.5325	1.0221	1.3272	0.7843	0.7519
185	3-hydroxyanthranilate	Amino acid	Tryptophan metabolism	32353	LC/MS Pos	243	2280	154.1	86	548-93-6;	C00632	HMDB01476	1.3635	1.1311	1.1754	0.9429	1.1294	1.0133	0.9867	0.7853	1.1943	0.6676	1.1224	0.9767	0.8866	1.0248	1.0946	0.9458	1.2242	0.6224	1.1429	0.8126	1.418	0.7477	1.2984	0.9513	0.9394	0.7822	1.0909	0.7554	1.0948	0.6376	1.0191	0.9547	1.2154	0.7239	0.831	0.7563	1.3226
184	3-hydroxykynurenine	Amino acid	Tryptophan metabolism	22110	LC/MS Pos	100000986	1453	225.1	89	2147-61-7;	C02794	HMDB00732	0.3993	1.1212	0.5717	1.1624	0.9602	1.5723	0.9022	1.4862	0.3864	0.9027	0.4289	0.901	0.8634	1.5273	0.9355	1.2806	0.3202	1.1	0.4497	1.1936	0.8741	1.4155	0.9984	1.2655	0.4417	1.3186	0.5642	1.1803	0.9612	1	0.7807	1.3028	0.2083	1.2246	0.2083	1.0054	1.1904
1373	3-ketosphinganine	Lipid	Sphingolipid	34381	LC/MS Pos	100001436	5218	300.4	631	18944-28-0;	C02934	HMDB01480	1.179	1.4173	1.0504	1.055	0.9712	0.7231	1.0288	0.8044	1.4385	0.6475	2.2414	0.4299	1.1889	0.3963	1.0662	0.7856	1.6612	0.6169	2.2784	0.465	0.8819	0.9054	1.2653	0.7653	1.3739	1.1231	1.5803	0.535	0.85	0.6486	1.3927	0.6556	2.0362	0.7816	1.6675	0.3297	1.1657
812	3-phosphoglycerate	Carbohydrate	Glycolysis, gluconeogenesis, pyruvate metabolism	1414	GC/MS	132	1754	299		80731-10-8;	C00597	HMDB00807	2.4793	0.7791	2.5863	0.9607	1.6435	0.6023	1.8123	0.4478	1.6749	0.4581	2.246	0.838	1.0815	0.3107	1.6554	0.4609	3.0693	0.8795	2.6676	0.9964	2.1202	0.4401	2.3505	0.3266	1.2891	0.733	1.0036	0.7023	1.0042	0.3227	0.9478	0.4631	3.7178	1.129	2.5635	1.1053	0.1446
121	4-hydroxyphenylpyruvate	Amino acid	Phenylalanine & tyrosine metabolism	1669	LC/MS Neg	1141	1716	179.1	979	156-39-8;	C01179	HMDB00707	1.3947	1.2639	1.3529	2.1975	0.8756	0.8981	0.5223	0.383	1.0334	0.9228	2.4415	1.3382	1	1.0397	1.1827	1.0251	0.8928	2.1278	0.383	0.9421	0.7048	0.383	0.383	0.383	0.7803	1.8133	1.0267	1.1406	0.383	0.7351	0.6029	0.8369	0.8497	0.383	1.2352	0.383	0.9511
1704	5-(2-Hydroxyethyl)-4-methylthiazole	Cofactors and vitamins	Thiamine metabolism	27673	GC/MS	100000098	1403.9	215	1136	137-00-8;	C04294		1.4461	1.2223	0.443	3.206	0.8639	1.0137	0.7823	0.8049	1.5478	0.5675	1.287	0.9872	0.5897	1.274	0.9399	0.4121	1.5799	1.1288	0.7483	1.4517	0.7017	0.5844	0.3038	1.5331	0.3038	1.3363	0.6514	1	0.3038	0.6079	0.7942	1.0856	1.7194	1.3738	1.352	1.5811	0.3038
1650	5-aminolevulinate	Cofactors and vitamins	Hemoglobin and porphyrin metabolism	2290	GC/MS	1306	1694.6	174	1377048523	5451-09-2;	C00430	HMDB01149	1.065	0.5958	1.29	1.2422	0.9984	0.5938	0.9531	1.3524	1.4276	1.1771	1.3995	1.1431	0.9815	0.8107	0.6689	0.8277	1.2792	1.4524	1.3951	1.2764	0.9091	1.0441	0.9646	0.5779	1.0646	1.0009	1.3523	0.9513	0.9991	0.6868	0.5906	1.1012	0.4718	0.9636	1.0297	0.4413	0.7641
318	5-methylthioadenosine (MTA)	Amino acid	Polyamine metabolism	1419	LC/MS Pos	212	2427	298.1	439176	2457-80-9;	C00170	HMDB01173	1.2189	1.8412	1.1185	1.9005	0.918	0.8208	1.0225	0.7705	1.2027	1.944	1.5805	1.8272	0.9529	0.9064	0.9529	0.8412	1.1504	1.9377	1.1959	1.533	1.141	0.7649	0.9041	0.6542	0.8666	1.9931	0.8587	1.3372	0.9775	0.6775	0.7343	0.6889	1.7372	2.006	1.3717	1.4259	0.6269
335	5-oxoproline	Amino acid	Glutathione metabolism	1494	LC/MS Neg	1021	744	128.2	7405	98-79-3;	C01879	HMDB00267	1.1652	1.2866	0.8326	1.0553	0.8988	0.5393	0.6828	0.9497	0.886	0.7791	1.3087	1	0.9376	1.0823	0.7771	0.6176	1.2754	0.8663	1.0681	1.5369	1.0504	0.8768	1.3831	0.9701	1.0405	1.3843	0.8959	0.9033	0.9122	0.7924	1.0495	0.9575	1.3794	1.2695	1.5572	0.5393	1.7383
1683	acetyl CoA	Cofactors and vitamins	Pantothenate and CoA metabolism	32484	LC/MS Neg	1830	1900	808.1	444493	102029-73-2;	C00024	HMDB01206	0.735	1.3604	0.9477	1.7478	0.7214	1.1882	0.6449	1.5809	0.6192	1.3553	0.4547	1.3161	0.7621	1.0034	0.728	1.0006	0.6464	2.0091	1.1055	1.9658	0.6724	1.4901	0.7298	1.2568	0.6323	1.528	0.9183	1.3844	0.3386	0.9657	0.3891	1.1498	0.5872	1.5281	0.8671	0.9994	0.7375
1158	acetylcarnitine	Lipid	Carnitine metabolism	32198	LC/MS Pos	100000802	1203	204.2	7045767	5080-50-2;	C02571	HMDB00201	0.4395	1.0597	0.4395	0.8404	0.6224	0.7723	0.7954	0.4395	0.9904	1.2317	1.7285	1.4613	0.9931	0.7392	0.846	0.9257	1.5941	1.3205	2.728	1.5455	1.2908	0.7895	1.5612	0.9548	1.0352	0.9114	1.0069	0.9659	1.1737	0.7433	0.6372	0.879	1.798	1.3335	1.0348	1.2974	0.932
1514	adenine	Nucleotide	Purine metabolism, adenine containing	554	GC/MS	880	1804.2	264	190	73-24-5;	C00147	HMDB00034	0.8697	1.4423	1.0024	1.7315	0.7449	1.0315	0.7396	1.1345	1.0572	1.6561	1.338	2.1076	0.5116	0.7741	0.6915	0.9042	1.0199	2.065	0.9689	1.6503	0.6863	1.0962	0.8474	1.1773	0.6545	1.3077	0.598	1.1091	0.7409	0.655	0.6496	0.9704	1.3654	2.2863	1.4017	2.0731	0.5022
1515	adenosine	Nucleotide	Purine metabolism, adenine containing	555	LC/MS Pos	798	1650	268.1	60961	58-61-7;	C00212	HMDB00050	0.5865	0.757	0.6168	4.2967	0.3619	1.8143	0.3871	11.7037	0.5549	1.8852	0.4964	4.1976	0.5407	2.245	0.5632	3.93	0.3603	2.5071	0.6186	2.388	0.4765	3.7444	0.3869	14.1037	0.3524	1.243	0.3437	1.3649	0.4172	2.557	0.3577	7.4155	0.5806	2.7305	1.2551	2.6787	16.2174
1523	adenosine 3'-monophosphate (3'-AMP)	Nucleotide	Purine metabolism, adenine containing	35142	LC/MS Pos	100001449	1451	348.1	15938966	84-21-9;	C01367	HMDB03540	1.329	0.7438	1.4365	0.9892	1.2853	1.0413	0.9896	0.798	1.5588	0.6987	1.4774	1	0.5512	0.6822	1.0656	0.886	1.3322	1.2121	0.8808	1.0863	1.3153	0.8264	1.0199	0.6874	1.0699	1.0175	1.0732	0.5994	1.0468	0.3803	1.0535	0.2817	1.8111	0.7442	1.7171	0.9861	0.4676
1526	adenosine 5'-diphosphate (ADP)	Nucleotide	Purine metabolism, adenine containing	3108	LC/MS Neg	208	700	426.1	6022	20398-34-9;	C00008	HMDB01341	1.5849	0.4386	3.5953	0.4988	1.6359	0.8436	1.1659	0.4412	3.7498	0.9081	3.7976	0.9556	2.3051	0.9732	3.5231	0.4499	3.5014	0.5181	3.838	0.973	1.9079	0.4669	2.0682	0.2032	2.1222	0.8763	2.4045	1.1764	1.0268	0.4685	0.9593	0.7015	5.0613	0.8707	5.8641	0.8178	1.7064
1666	adenosine 5'diphosphoribose	Cofactors and vitamins	Nicotinate and nicotinamide metabolism	558	LC/MS Neg	215	964	558.1	192	68414-18-6;	C00301	HMDB01178	1.0616	1.4905	1.1744	1.1827	0.9079	0.9674	0.9234	0.894	1.11	1.2595	1.0217	1.1958	0.883	0.7855	0.875	0.8645	1.1145	1.4055	1.104	1.6713	0.8196	0.9951	0.8234	0.5564	1.0495	1.4838	0.9799	1.3255	0.7456	0.743	0.9071	0.856	1.4007	1.4705	1.1465	1.0049	0.7185
1524	adenosine 5'-monophosphate (AMP)	Nucleotide	Purine metabolism, adenine containing	32342	LC/MS Pos	209	1210	348.1	15938965	149022-20-8;	C00020	HMDB00045	0.1069	0.2548	0.407	2.3351	0.1096	1.2956	0.0683	2.5932	0.6411	2.1922	0.5172	3.3332	0.3977	2.0418	0.6947	2.6633	0.3192	1.8709	0.6383	1.7813	0.211	1.6657	0.1865	2.0953	0.1495	1.8967	0.254	1.5487	0.0846	1.8384	0.0653	2.9694	0.7467	2.1169	1.9184	1.8832	0.8736
1529	adenosine 5'-triphosphate (ATP)	Nucleotide	Purine metabolism, adenine containing	33449	LC/MS Neg	210	700	506	5957	51963-61-2;	C00002	HMDB00538	1.4987	0.0035	1.1613	0.0035	0.966	0.0035	0.8206	0.0035	1.0671	0.0035	1.2294	0.0035	0.7379	0.0035	0.721	0.0035	1.3258	0.0035	1.1796	0.0035	0.8849	0.0035	1.034	0.0035	1.208	0.0035	1.0596	0.0035	0.9378	0.0035	0.8987	0.0035	1.0345	0.0035	0.3567	0.0035	0.0035
321	agmatine	Amino acid	Polyamine metabolism	15496	GC/MS	100000103	1526	174	199	2482-00-0;	C00179	HMDB01432	0.7631	7.588	0.5766	1.7586	0.7838	4.7226	0.7907	0.995	0.2943	0.2416	0.6571	3.4919	0.1223	0.9936	1.3422	2.4337	0.6806	1.6474	0.8654	1.1346	0.8321	1.0855	0.7936	7.3398	0.5483	2.394	0.2685	1.042	0.5418	0.7524	0.81	1.6716	7.2856	2.0827	1.5562	3.858	1.264
1513	AICA ribonucleotide	Nucleotide	Purine metabolism, (hypo)xanthine/inosine containing	38325	LC/MS Pos	216	1155	339.1	200	3031-94-5;	C04677		1.4715	0.1021	1.6628	0.1034	1.23	0.1206	1	0.0907	1.4462	0.1246	1.4976	0.0983	1.2248	0.0928	1.373	0.096	1.6537	0.0907	1.7783	0.1502	1.2169	0.0907	1.1317	0.0907	1.9256	0.1089	1.9151	0.0907	0.8674	0.0907	0.831	0.0907	1.4623	0.1838	1.1735	0.0907	0.2496
33	alanine	Amino acid	Alanine and aspartate metabolism	1126	GC/MS	811	1147.6	115.9	5950	56-41-7;	C00041	HMDB00161	0.8167	1.3085	0.9097	1.5964	0.7594	1.0583	0.8042	1.3549	0.8964	1.6251	0.9839	1.7989	0.5616	1.0406	0.6234	0.9969	0.8263	1.5585	0.9572	1.4282	0.7187	1.099	0.7527	1.1095	0.7146	1.6049	0.6718	1.4286	0.6447	0.9835	0.6896	1.2597	1.0031	1.7332	1.0864	1.2892	0.6437
370	alanylleucine	Peptide	Dipeptide	37093	LC/MS Pos	100001890	2150	203	259583	1638-60-4;			0.7081	1.3413	0.8336	1.2506	0.8307	1.2648	0.8982	1.0774	1.0749	2.1882	1.0055	2.5634	1.0386	0.7666	0.6756	0.9233	1.0572	1.1213	0.859	1.0346	0.9945	1.1876	0.9859	1.5185	0.7288	0.8174	0.6303	0.9217	1.0865	0.7686	1.7819	0.646	0.9018	1.1518	1.0755	1.2525	0.6803
366	alanylvaline	Peptide	Dipeptide	37084	LC/MS Pos	100001884	1513	189	137276	3303-45-5;			0.8795	0.9232	1.0239	2.1907	1.7512	0.9761	1.1254	1.0566	1.5987	1.118	1.6304	1.5561	0.9508	0.7658	0.8632	0.8927	1.5679	1.1797	0.9463	0.9392	1.3804	0.8809	1.8157	1.1374	0.908	0.7707	0.9374	0.7422	1.0855	0.6716	0.6434	1.1851	1.2033	1.3207	2.2929	0.8146	0.8784
19	allo-threonine	Amino acid	Glycine, serine and threonine metabolism	15142	GC/MS	100000272	1417.8	219	99289	28954-12-3;	C05519	HMDB04041	1.3017	1.7842	1.3482	1.8765	0.9043	0.9479	0.8878	1.0166	1.2725	1.4464	1.3606	1.7491	0.7993	0.7119	0.7686	0.7666	1.2224	1.8765	1.4921	1.7167	0.8708	0.9254	0.8898	0.9607	1.2277	1.5587	0.9834	1.4832	0.7331	0.7032	0.8025	0.8657	1.0805	1.4723	1.0932	1.203	0.7149
215	alpha-hydroxyisocaproate	Amino acid	Valine, leucine and isoleucine metabolism	22132	LC/MS Neg	100000706	1854	131.2	83697	10303-64-7;	C03264	HMDB00746	0.6891	3.7787	0.5779	3.9547	0.7501	0.8998	0.8373	1.4064	0.9352	3.9344	1.2765	3.8941	0.5699	0.9818	0.7941	1.0699	0.8906	4.7308	0.6838	3.8875	0.8501	1.4494	0.9047	1.0451	0.5898	3.5644	0.5636	2.7731	0.6209	0.8123	0.6279	1.0282	1.0182	4.4151	0.9304	4.0842	0.6923
234	alpha-hydroxyisovalerate	Amino acid	Valine, leucine and isoleucine metabolism	33937	GC/MS	100001300	1208	145.1	99823	600-37-3;		HMDB00407	0.7151	2.6275	0.868	3.4362	0.9034	1.1249	0.8348	1.8161	0.7525	3.4995	0.8799	3.684	0.7517	1.0953	0.7602	1.2095	0.8357	2.5758	0.8596	2.4306	0.8573	1.078	0.751	1.2636	0.8222	2.6705	0.5615	2.9577	0.572	0.9047	0.4638	1.1845	1.05	3.024	0.8807	2.2248	0.6846
881	alpha-ketoglutarate	Energy	Krebs cycle	33453	GC/MS	93	1779	419.1	51	305-72-6;328-50-7;22202-68-2;	C00026	HMDB00208	1.5104	0.5782	1.0369	1.0508	0.908	0.8556	0.384	0.2358	1.5112	0.8907	0.2358	1.2229	1.1409	0.5388	0.8176	0.2358	1.6763	1.212	1.2247	0.9805	1.4521	0.3366	0.4151	1.7153	1.2317	0.2358	0.6536	0.8592	0.2358	0.2358	0.9081	1.0195	2.8009	1.1161	1.8352	2.2083	0.2775
288	arginine	Amino acid	Urea cycle; arginine-, proline-, metabolism	1638	LC/MS Neg	231	728	173.2	232	1119-34-2;	C00062	HMDB00517	1.4104	0.6473	1.4341	0.829	1.1119	0.8269	0.9586	0.8552	1.6661	0.9588	1.6751	1.2599	1.025	0.8337	1.0001	0.6429	1.3283	0.8515	1.3605	0.9871	1.0277	0.6766	1.1526	0.609	1.1328	0.6819	1.2104	0.8752	1.1362	0.6388	1.0398	0.874	1.6293	1.3449	1.4833	0.9169	0.9999
303	argininosuccinate	Amino acid	Urea cycle; arginine-, proline-, metabolism	15497	GC/MS	232	2157	446.3	16950828	156637-58-0;	C03406	HMDB00052	0.438	0.8117	0.438	1.3292	0.438	0.438	0.438	0.438	0.438	0.8195	0.438	2.4279	0.438	0.438	0.438	0.438	0.438	1	0.438	0.438	0.438	0.5388	0.438	0.438	1.2917	1.7149	0.6661	1.0677	0.438	0.438	0.6278	0.438	1.7194	2.3272	0.5766	2.0036	0.7092
25	asparagine	Amino acid	Alanine and aspartate metabolism	11398	GC/MS	917	1651.2	231	6267	70-47-3;	C00152	HMDB00168	0.9131	1.0588	1.0195	1.2497	0.7911	1.0996	0.8323	1.0889	0.9805	1.1645	1.1199	1.2394	0.7623	0.9476	0.8032	0.9162	1.0543	1.1934	1.1668	1.1294	0.8022	1.05	0.8497	0.8052	0.9664	1.0472	0.7456	1.1071	0.6687	0.7471	0.6584	0.8936	1.2235	1.7012	1.4336	1.3127	0.661
383	asparagylisoleucine	Peptide	Dipeptide	42976	LC/MS Pos	100003155	2070	246.2					1.2758	0.8557	1.2227	0.9633	1.0398	0.8495	1.1198	0.7099	1.5077	1.0241	1.6443	0.7493	0.9909	0.5621	1.0091	0.8887	1.3893	0.9309	1.2982	0.7968	1.3277	0.7665	1.1918	0.9328	1.0953	0.635	0.924	0.4093	1.3055	0.4811	1.0277	0.7344	1.1869	1.1736	1.547	0.6698	1.4798
384	asparagylleucine	Peptide	Dipeptide	42980	LC/MS Pos	100003156	2170	246.2					0.9911	0.7328	1.1831	1.0089	1.0426	0.9782	1.2635	1.1219	1.6004	1.0802	1.5834	1.1779	0.8053	0.7484	0.9667	0.7805	1.0109	0.8748	1.1166	0.7285	1.0371	0.9272	1.2635	0.8096	0.8709	0.8242	0.9089	0.3796	1.3191	0.6002	1.0189	0.7813	1.1976	1.4206	1.5653	0.7628	1.0529
385	asparagylvaline	Peptide	Dipeptide	42028	LC/MS Pos	100003569	1517.3	232.2		145314-87-0;			1.0254	0.9599	1.228	1.3333	1.0378	0.7481	0.8565	1.1503	1.4139	0.9914	1.4133	0.9936	1.1391	0.6546	1.0216	0.8281	1.2232	0.8239	1.337	1.2298	1.2427	0.7032	1.0926	0.9659	0.9808	0.7701	1.0432	0.6536	1.2886	0.7006	0.9795	0.7911	1.548	0.9869	1.0506	0.9047	1.0064
24	aspartate	Amino acid	Alanine and aspartate metabolism	15996	GC/MS	234	1529.7	232	5960	56-84-8;	C00049	HMDB00191	1.041	0.9291	1.1967	1.246	0.9893	0.7636	0.9447	0.9482	1.3636	0.9717	1.4977	1.1388	1.0881	0.5821	1.1667	0.5958	1.0615	1.1404	1.1532	1.0584	1.1611	0.8061	1.0029	0.8392	1.0892	0.9483	0.9971	0.8163	0.9272	0.4926	0.9772	0.6478	1.8377	1.5129	1.7141	1.3836	0.7231
469	aspartylleucine	Peptide	Dipeptide	40068	LC/MS Pos	100003158	2310	247.2	332962	3062-14-4;			1.249	0.921	1.1173	1.0826	0.917	0.9955	0.7252	1.1281	1.3524	1.0466	1.5446	1.1991	1.0403	0.8266	0.9269	0.8731	1.3338	0.977	1.2069	1.0045	1.1447	0.9113	0.9917	1.047	1.1184	1.1174	1.0768	0.7882	0.6081	0.6803	0.7104	0.8573	1.1755	0.8189	1.0238	0.9159	0.8849
395	aspartylphenylalanine	Peptide	Dipeptide	22175	LC/MS Pos	100000803	2538	281.1	93078	13433-09-5;		HMDB00706	0.9335	0.8029	0.9195	1.0005	0.925	0.9777	0.7373	1.0577	1.2277	0.7386	1.2622	1.0256	0.8208	0.9765	0.7647	0.8981	1.3576	1.073	1.1815	0.8316	1.1835	1.0651	0.8631	1.0354	0.9938	1.0645	1.1359	0.6158	0.775	0.7025	0.6672	0.9995	1.3002	1.4227	1.2168	1.0253	0.7634
7	beta-hydroxypyruvate	Amino acid	Glycine, serine and threonine metabolism	15686	GC/MS	100000055	1425.1	221	964	1113-60-6;3369-79-7;	C00168	HMDB01352	0.5644	0.2593	0.8866	1.2569	0.3628	0.2593	0.4897	1.6388	1.2624	0.2593	1.3577	0.2593	0.2593	0.2593	0.2593	0.9215	0.9888	1.2078	1.1298	1.0823	0.509	0.7848	1.0112	1.3217	0.7168	0.2593	0.7059	0.2593	0.2593	0.638	0.2593	0.85	0.933	1.5796	1.894	1.415	0.2593
1630	biotin	Cofactors and vitamins	Biotin metabolism	568	LC/MS Neg	251	1932	243.1	171548	58-85-5;	C00120	HMDB00030	0.8799	1.4394	0.9076	1.3934	0.8099	1.3521	0.98	1.1359	0.9939	1.5334	0.8284	1.6587	0.6829	1.1064	0.9264	0.9655	0.802	1.6546	0.9891	1.7734	1.1754	1.0467	0.9942	0.8243	0.8735	1.6314	0.7602	1.5347	0.7958	1.1677	0.7404	1.001	1.1089	1.2349	0.999	1.468	0.8041
74	cadaverine	Amino acid	Lysine metabolism	15308	GC/MS	100000110	1780.4	174		462-94-2;1476-39-7;	C01672	HMDB02322	0.6289	1.0917	0.777	1.9353	0.6095	1.3143	0.6093	1.9606	0.905	1.5883	0.9147	1.6753	0.69	1.3329	0.6278	1.4013	0.7246	1.7999	0.7819	1.6182	0.6449	1.6141	0.727	1.3631	0.5386	1.215	0.5122	1.1721	0.5213	1.2216	0.4953	1.5459	0.5671	1.6022	0.8751	1.1879	0.3644
914	caprate (10:0)	Lipid	Medium chain fatty acid	1642	LC/MS Neg	888	5092	171.2	2969	112-37-8;	C01571	HMDB00511	1.4759	1.2338	1.1789	1.115	1.1555	0.883	1.0378	0.7095	1.455	1.0509	1.1147	0.8103	0.8605	0.7032	0.9463	0.6173	1.1224	0.841	1.2132	1.0233	1.0496	0.8016	1.0222	0.6694	1.1372	1.0206	1.1895	0.9024	0.9226	0.4977	0.9115	0.5356	1.2222	0.7207	1.0448	0.6566	1.3561
912	caprylate (8:0)	Lipid	Medium chain fatty acid	32492	LC/MS Neg	932	4367	143.2	379	124-07-2;	C06423	HMDB00482	1.5493	0.7324	1.7125	0.8051	1.7873	0.4158	1.641	0.5014	1.9308	0.8252	1.9646	0.5694	1.4678	0.524	1.2167	0.3787	1.5234	0.7078	1.5731	0.7161	1.5123	0.4624	1.1548	0.3464	1.8034	0.878	1.6869	0.7368	1.4992	0.3882	1.057	0.3268	1.6208	0.7224	1.4887	0.4	1.7336
1226	choline	Lipid	Glycerolipid metabolism	15506	LC/MS Pos	1256	674	104.2	170746	67-48-1;	C00114		1.595	0.9816	1.4627	0.9477	1.3418	0.9201	1.4376	0.9669	0.9411	0.8048	1.294	0.846	1.2003	0.979	1.2716	0.7738	0.8667	0.8039	1.2907	0.9792	1.162	0.8178	1.261	0.5774	1.111	1.0205	1.2083	0.9207	1.2262	0.7004	1.3151	0.8134	1.3766	1.1354	1.0467	0.7544	1.1504
1220	choline phosphate	Lipid	Glycerolipid metabolism	34396	LC/MS Pos	267	695	184.1	135437	72556-74-2;	C00588		1.3373	0.5526	1.1527	0.5526	1.0095	0.5526	1.1867	0.5526	0.9949	0.5526	0.9011	0.5526	0.9593	0.5526	0.8621	0.5526	0.8695	0.5526	1	0.5526	1.1087	0.5526	0.669	0.5526	0.5648	0.5526	1.1581	0.5526	1.3344	0.5526	1.3099	0.5526	0.928	0.5526	0.5526	0.5526	1.2084
874	cis-aconitate	Energy	Krebs cycle	12025	LC/MS Neg	1829	603	173.1	643757	585-84-2;	C00417	HMDB00072	0.893	1.5699	1.0887	2.1784	0.7383	0.8603	0.7183	1.4993	0.8962	1.1357	0.9795	1.3552	1.074	1.3369	1.0858	1.2188	0.7532	1.6976	0.9888	1.7267	0.6439	0.9279	0.632	1.0213	0.7855	1.5931	0.8655	1.1862	0.465	0.5829	0.3639	0.6956	2.0621	3.9329	2.2632	2.9864	0.2472
935	cis-vaccenate (18:1n7)	Lipid	Long chain fatty acid	33970	GC/MS	100001228	1987	339.3	5282761	506-17-2;	C08367		1.1087	0.8689	1.0333	1.1628	1.0171	0.698	1.1491	1.2305	0.8298	0.9511	1.1626	1.4422	0.9187	0.5466	0.9083	0.829	1.1554	1.1339	0.83	1.3422	1.3882	1.0657	1.1096	0.814	0.7018	0.4613	0.951	1.1573	0.5545	0.6737	0.6734	0.9236	1.1173	1.3705	1.9021	0.9829	0.6396
246	citramalate	Amino acid	Valine, leucine and isoleucine metabolism	22158	GC/MS	100000998	1490.7	247	1081	6236-10-8;	C00815	HMDB00426	1.1024	0.9297	1.4077	1.0049	1.0167	0.8504	1.2818	1.1161	1.3701	1.0721	1.2375	0.5176	0.5866	0.4315	1.0368	0.4315	1.0959	0.908	1.322	1.0643	1.1878	0.8343	0.826	0.6177	0.9499	0.4315	1.3841	0.9784	0.9951	0.7171	0.7446	0.7388	1.5956	1.3337	1.6246	1.663	0.965
871	citrate	Energy	Krebs cycle	1564	GC/MS	1124	1763.4	273.1	311	77-92-9;	C00158	HMDB00094	1.4465	0.7327	1.8382	0.7541	1.275	0.4722	1.382	0.5853	2.1057	0.7871	2.5002	0.97	2.5818	0.8268	2.7632	0.8019	1.4056	0.7407	1.3688	0.6657	1.0006	0.3319	1.1137	0.3892	2.074	0.9994	1.9198	0.9521	1.1737	0.4368	0.9602	0.5768	4.2379	2.3196	5.1271	1.7361	0.3109
1681	coenzyme A	Cofactors and vitamins	Pantothenate and CoA metabolism	2936	LC/MS Neg	270	1600	766.1	317	85-61-0;18439-24-2;	C00010	HMDB01423	1.3689	1.1186	1.144	1.1143	1.1653	0.8883	1.2971	0.7005	0.8578	0.9413	0.7844	0.9576	1.0424	1.0745	1.2154	0.8656	0.9196	0.9491	1.3404	1.1683	1.1047	0.7213	0.9189	0.3683	1.1441	1.1556	1.2238	1.123	0.6831	0.5125	0.7119	0.5001	1.2888	1.7413	1.2582	1.2707	0.8958
258	cystathionine	Amino acid	Cysteine, methionine, SAM, taurine metabolism	15705	GC/MS	310	1979.6	218.1	4083111834	535-34-2;	C02291	HMDB00099	1.0755	1.1137	1.0516	1.5028	0.6021	1.1492	0.611	1.0038	0.9962	1.5675	0.9901	1.8272	0.7962	0.996	0.7471	0.9911	1.0498	1.6381	1.2716	1.5017	0.8662	1.0516	0.8621	1.064	0.8971	1.5328	0.9026	1.5044	0.6999	0.8656	0.6506	0.9446	1.3702	1.9592	1.0968	1.5677	0.4767
1575	cytidine	Nucleotide	Pyrimidine metabolism, cytidine containing	514	LC/MS Pos	827	1065	244	6175	65-46-3;	C00475	HMDB00089	0.4819	0.6704	0.7496	1.9749	0.3596	1.2183	0.2609	2.108	0.713	1.2254	1.0606	1.7083	0.465	1.5172	0.7141	1.4527	0.9549	1.5733	0.6332	1.6559	0.5678	1.2658	0.7088	1.466	0.6743	1.1341	0.4921	1.0451	0.1723	0.8423	0.1847	1.1694	1.1064	2.6994	1.3026	2.2617	0.258
1231	cytidine 5'-diphosphocholine	Lipid	Glycerolipid metabolism	34418	LC/MS Pos	1220	777	489.1		33818-15-4;	C00307		1.1427	1.1968	1.1562	1.3299	1.0484	1.019	0.9126	1.0623	1.0347	0.5429	1.0631	1.1582	0.9039	1.0456	1.0204	0.9318	0.984	1.1064	0.9718	1.0789	1.135	0.8969	0.9935	0.8193	0.9502	1.268	0.9754	0.9745	0.8574	0.6304	0.6536	0.9041	1.2776	1.4786	1.4161	0.9439	0.8612
1579	cytidine 5'-monophosphate (5'-CMP)	Nucleotide	Pyrimidine metabolism, cytidine containing	2372	LC/MS Pos	282	887	324	7058165	63-37-6;	C00055	HMDB00095	0.1235	0.1235	0.1235	1.6381	0.1235	0.8024	0.1235	1.3818	0.1235	0.9873	0.1235	1.3314	0.1235	1.2259	0.1235	1.0302	0.1235	1.6539	0.1235	1.2685	0.1235	1.0197	0.1235	0.816	0.1235	1.1857	0.1235	0.7194	0.1235	0.6047	0.1235	0.8838	0.2306	2.1214	0.7685	1.4515	0.423
725	diacetylchitobiose	Carbohydrate	Aminosugars metabolism	35158	LC/MS Pos	100001492	938	425		35061-50-8;	C01674		1.4248	1.0517	1.3073	1.1389	1.0304	0.9721	0.909	1.0158	1.5045	0.9868	1.8535	0.9474	0.8467	0.8884	0.9855	0.9514	1.5998	1.0509	1.3083	1.0133	0.9513	0.6796	0.9518	0.6612	1.3254	1.2229	1.2748	0.9121	1.1007	0.5989	0.9964	0.874	1.4346	1.0036	1.213	0.7035	0.8148
1592	dihydroorotate	Nucleotide	Pyrimidine metabolism, orotate containing	601	GC/MS	923	1730.4	257	648	155-54-4;	C00337	HMDB03349	0.6367	0.3307	0.7952	0.3345	1.3418	1.1726	1.1926	1.0304	0.536	0.0266	0.6215	0.0266	0.8828	0.4189	0.8512	0.2986	0.9696	0.474	1.226	0.468	2.0923	1.3955	1.6048	1.4631	1.0725	0.3445	1.0596	0.2345	2.0524	1.1723	1.4762	1.3691	0.2456	0.0439	0.2388	0.0266	1.4932
814	dihydroxyacetone phosphate (DHAP)	Carbohydrate	Glycolysis, gluconeogenesis, pyruvate metabolism	15522	GC/MS	309	1737	315.1	4643300	102783-56-2;	C00111	HMDB01473	1.0397	0.2157	0.9822	0.2157	0.9493	0.2157	0.2157	0.2157	0.8906	0.4663	1.4316	3.5923	0.9884	0.6528	1.7971	1.6509	0.2157	0.3073	1.8233	0.2157	1.1773	0.2157	1.3718	0.2157	1.0116	0.2157	0.8464	0.2157	0.8841	1.2834	0.8998	0.2157	1.9489	0.2157	0.7397	0.2157	0.2157
287	dimethylarginine (SDMA + ADMA)	Amino acid	Urea cycle; arginine-, proline-, metabolism	36808	LC/MS Pos	100001810	812	203.2	123831	102783-24-4;	C03626	HMDB01539	0.6189	1.3782	0.7389	1.5738	0.8525	0.9974	0.4081	1.2146	0.3197	0.9535	0.2459	1.2909	0.2459	1.0585	0.2459	1.1985	0.6788	1.5111	0.2459	1.5799	0.4171	1.0174	0.2459	1.0674	0.3652	1.6719	0.271	1.3499	0.5411	0.931	0.5351	1.0026	0.2459	1.2897	0.2459	1.2006	0.2981
947	eicosenoate (20:1n9 or 11)	Lipid	Long chain fatty acid	33587	LC/MS Neg	100001335	5955	309.4				HMDB02231	1.1493	0.905	1.186	1.0607	1.046	0.8011	1.1666	0.9762	0.9049	0.8224	1.4011	1.0118	1.2905	0.6666	1.1306	0.9514	1.0706	0.9311	1.1781	1.0027	1.2681	0.9155	1.0457	0.7656	0.881	0.9749	0.9973	0.8836	1.0131	0.7353	0.909	1.1472	1.4717	1.1548	1.7563	0.9023	0.953
1448	ergosterol	Lipid	Sterol/Steroid	27553	GC/MS	100001020	2346.1	363.3	444679	57-87-4;	C01694	HMDB00878	0.9854	0.873	1.2447	1.0355	1.1341	0.9987	1.1235	1.0496	0.7763	0.8189	0.8613	1.0012	1.1711	0.7384	1.203	0.8097	0.9776	1.0026	1.293	0.8417	1.159	0.9791	1.4097	1.0862	1.0436	1.0449	1.0765	0.8263	0.8064	0.902	1.1002	1.0145	1.2604	0.9375	1.0818	0.8874	0.8812
2357	erythritol	Xenobiotics	Sugar, sugar substitute, starch	20699	GC/MS	100000846	1517.5	217		149-32-6;	C00503	HMDB02994	1.2575	1.7784	1.3068	2.0668	0.5754	0.968	0.7908	0.9316	1.1465	1.6321	1.4337	1.8949	0.5046	0.8921	0.6826	0.8835	1.0302	1.6511	1.3115	1.6265	0.5976	0.8409	0.622	0.7936	1.1312	1.7407	1.0416	1.5488	0.5271	0.8127	0.7292	0.8122	1.7456	2.3045	1.6104	1.8078	0.4151
73	erythro-imidazole-glycerol-phosphate	Amino acid	Histidine metabolism	38650	GC/MS	100002604	2021.5	241.1	440431	36244-87-8;	C04666		1.5577	0.899	1.656	1.0365	0.9914	0.6798	0.9904	0.6305	1.4957	0.7821	1.709	0.8991	1.0819	0.6523	1.3641	0.7792	1.5504	0.9138	1.8238	0.9988	1.1813	0.6414	1.2603	0.5523	1.7397	1.0012	1.6893	0.8826	1.0107	0.4669	0.8962	0.8209	2.6938	1.2674	2.4539	1.1474	0.8592
709	erythronate*	Carbohydrate	Aminosugars metabolism	33477	GC/MS	100001320	1546.9	292.1	2781043	88759-55-1;		HMDB00613	0.9756	1.7588	1.1325	2.2105	0.7527	1.1911	0.8915	1.1876	0.7958	1.8105	1.1357	1.6011	0.7062	0.8725	0.7843	0.9794	0.9836	1.9728	1.1306	1.9035	0.7395	1.0164	0.835	1.1397	0.9568	1.7959	0.7535	1.8773	0.7198	0.7586	0.6007	1.1774	0.8754	2.5923	0.8612	1.713	0.6568
1221	ethanolamine	Lipid	Glycerolipid metabolism	1497	GC/MS	420	1304	174.1		141-43-5;	C00189	HMDB00149	1.4297	0.76	1.415	1.4747	1.0057	0.7227	1.0501	1.2122	0.9943	1.1882	1.069	1.1185	1.2477	0.832	1.0554	0.7782	0.9777	1.1502	1.5629	1.2386	1.1825	0.8871	1.309	0.6327	0.8018	0.9743	0.913	1.0372	0.7828	0.7804	0.8124	0.9126	0.9159	1.4998	1.1797	0.8966	0.5326
1698	flavin adenine dinucleotide (FAD)	Cofactors and vitamins	Riboflavin metabolism	2134	LC/MS Neg	327	2413	784.1	643975	146-14-5;84366-81-4;	C00016	HMDB01248	1.3037	0.6846	1.3601	0.7487	1.304	0.8204	1.27	0.6868	1.3169	0.7534	1.6252	0.8471	1.3525	0.7336	1.399	0.8568	1.2744	0.8288	1.4444	0.7833	1.3166	0.8199	1.3626	0.8	1.388	0.9296	1.3839	0.6986	1.4728	0.7064	1.3789	0.8384	1.4021	0.8631	1.542	0.6714	1.0704
1700	flavin mononucleotide (FMN)	Cofactors and vitamins	Riboflavin metabolism	15797	LC/MS Neg	100000251	2395	455.1	710	130-40-5;	C00061	HMDB01520	0.9442	0.8258	1.155	0.9629	1.022	0.8058	1.0156	0.9257	1.1651	0.8991	1.1876	0.9996	1.1174	0.7242	1.1756	0.816	1.1075	1.0004	1.2229	0.9687	1.1585	0.9758	1.0249	0.8535	1.0442	0.9872	1.2773	0.8127	1.2244	0.7918	1.1792	0.9157	1.3555	1.0524	1.1916	0.8162	0.8578
735	fructose	Carbohydrate	Fructose, mannose, galactose, starch, and sucrose metabolism	577	GC/MS	878	1758	217	5984	57-48-7;	C00095	HMDB00660	1.4411	0.5104	1.6631	2.2809	1.1036	0.7755	1.0486	1.0917	1.4601	0.794	1.9696	1.3178	0.8399	0.633	1.1772	0.9653	1.5787	1.1892	1.6578	1.3434	1.2397	0.7652	1.5736	0.7135	1.017	0.8796	0.8518	0.7868	0.7145	0.636	0.8281	0.8341	1.4182	1.0859	1.0504	0.9434	0.0704
808	fructose 1-phosphate	Carbohydrate	Glycolysis, gluconeogenesis, pyruvate metabolism	15909	GC/MS	100000253	1983.1	445.2	65246	53823-70-4;	C01094	HMDB01076	1.7548	1.0307	1.8951	1.0249	1.7093	0.6474	1.8015	0.4405	2.0995	0.8201	2.7599	0.9751	0.7517	0.3538	1.0413	0.7075	2.2594	1.1559	1.7828	1.0984	1.44	0.4482	1.5501	0.4271	1.2741	0.9459	1.0941	0.7488	1.1193	0.4817	1.9314	0.4808	1.2299	0.5221	0.7107	0.4852	0.1162
807	fructose-6-phosphate	Carbohydrate	Glycolysis, gluconeogenesis, pyruvate metabolism	12021	GC/MS	1232	1994.9	315.1		103213-47-4;	C05345	HMDB00124	1.5101	0.6173	2.6344	1.2156	1.3483	0.9082	1.0992	0.6679	2.2511	0.6819	2.6477	1.367	0.7998	0.562	1.7506	1.1329	3.7909	0.9453	3.4479	1.0854	1.9977	0.8245	3.1476	0.7356	0.9687	0.6399	0.9343	1.0313	0.3656	0.9333	0.4795	1.11	4.0794	0.7436	2.8075	0.9515	0.0293
886	fumarate	Energy	Krebs cycle	1643	GC/MS	330	1382.1	245		100-17-8;	C00122	HMDB00134	0.9596	0.8161	0.8726	0.9973	1.1523	1.047	1.0151	1.2314	1.1186	0.7128	1.1636	1.0058	1.099	0.5655	1.0966	0.6318	1.0047	0.7733	0.9089	0.8919	1.1755	1.0027	1.1801	1.181	0.937	0.7179	0.967	0.7221	1.2035	0.9528	1.019	1.2226	0.918	0.7341	0.8309	0.7009	0.8621
49	gamma-aminobutyrate (GABA)	Amino acid	Glutamate metabolism	1416	GC/MS	141	1539.7	304.1	6992099119	56-12-2;	C00334	HMDB00112	1.5026	0.9036	1.2148	1.2394	0.9445	0.7023	0.8951	0.9762	1.4787	0.9815	0.8905	0.7557	1.3473	0.7923	0.9499	1.1662	1.5595	1.4587	1.6342	1.6086	1.0134	0.9866	1.0789	0.6874	1.402	1.7463	0.7884	1.54	0.631	0.8114	1.0815	0.7668	1.1178	1.2974	1.3796	0.9475	0.7246
653	gamma-glutamylcysteine	Peptide	gamma-glutamyl	1778	LC/MS Pos	1036	1274	251.1	842	636-58-8;	C00669	HMDB01049	1.2107	0.8273	1.1211	0.9334	0.9208	0.6647	0.8964	0.8256	1.3	0.7564	1.2946	0.8131	1.0123	0.8478	1.2053	0.7761	1.4177	1.0217	1.6175	0.9877	1.2099	0.676	1.1838	0.6803	1.4024	1.1705	1.4826	1.1409	0.901	0.6249	0.7813	0.7317	3.3125	2.4401	3.1818	1.9147	1.0423
656	gamma-glutamylglutamate	Peptide	gamma-glutamyl	36738	LC/MS Pos	331	1036	277.1	92865	1116-22-9;			1.2912	0.8081	1.2007	0.9127	1.2034	0.8383	1.1374	0.844	1.2356	0.9246	1.4511	0.8744	1.011	0.756	1.3096	0.8008	1.5479	0.9078	1.2846	0.8855	1.0042	0.7615	0.9958	0.7451	1.5712	0.9528	1.6363	0.9452	1.0847	0.7486	1.2312	0.845	1.2917	1.0543	1.3966	0.7594	1.107
654	gamma-glutamylglycine	Peptide	gamma-glutamyl	33949	GC/MS	100001294	1934	375.2	165527	1948-29-4;		HMDB11667	1.0903	0.2542	1.2378	1.4136	0.6197	0.8424	0.2542	1.5445	0.7472	1.2313	0.7782	1.5225	0.5045	1	0.702	1.264	0.9768	1.5223	1.244	1.1653	0.8136	0.847	0.7992	1.3485	1.3245	1.2204	0.8112	1.3335	0.6543	1.3671	0.698	0.8264	1.3273	1.7047	0.737	1.6284	0.2802
652	gamma-glutamylisoleucine*	Peptide	gamma-glutamyl	34456	LC/MS Pos	100001485	2644	261.2				HMDB11170	1.3559	1.3858	1.2158	2.0936	0.8221	0.8781	0.716	1.2105	1.0321	0.775	1.0662	1.562	0.7465	0.6016	0.7378	1.2796	1.0838	0.9646	1.4071	1.4292	0.8803	0.9554	0.9853	0.9994	1.0099	1.2682	0.9957	0.9717	0.9274	1.3486	0.6399	1.0006	1.5636	1.1769	1.1867	0.9457	0.6531
651	gamma-glutamylleucine	Peptide	gamma-glutamyl	18369	LC/MS Pos	1268	2744	261.2	151023	2566-39-4;		HMDB11171	0.8693	1.0024	0.9325	1.1331	0.7329	0.7926	0.9264	0.9735	0.9518	0.8778	1.2256	0.9312	0.9976	0.854	0.9146	1.0774	1.4875	1.3104	1.6075	1.2647	1.0444	1.0545	1.3315	0.9124	1.1846	1.4723	0.9777	0.9681	0.9681	0.9155	0.8996	0.8414	1.3179	1.2294	1.3717	0.9823	1.0462
655	gamma-glutamylmethionine	Peptide	gamma-glutamyl	37539	LC/MS Pos	100001313	1993	279.2	7009567	17663-87-5;			1.0048	0.9889	1.084	1.0832	0.6963	1.0177	0.7149	0.999	1.0134	0.8111	1.1007	0.7191	0.9267	0.8711	0.8261	0.7166	1.2953	1.0187	1.1478	1.0986	1.0528	0.9871	1.185	0.7381	1.2186	1.3521	1.0701	1.014	0.9438	0.6578	0.7709	0.5934	1.5913	0.9074	0.8343	1.0877	1.001
659	gamma-glutamylphenylalanine	Peptide	gamma-glutamyl	33422	LC/MS Pos	100000491	2846	295.1	111299	7432-24-8;		HMDB00594	1.0491	1.0679	1.0036	1.3364	0.9152	0.9064	0.8684	0.8366	1.0729	0.9661	1.1726	0.9964	0.8662	0.6906	0.8985	0.7771	1.2325	1.056	1.4236	1.0332	1.0365	0.719	1.0368	1.0491	1.2497	1.3014	1.3087	1.0953	0.8885	0.6173	0.9031	1.0521	1.2061	0.9119	1.2149	0.8453	0.9655
661	gamma-glutamylthreonine*	Peptide	gamma-glutamyl	33364	LC/MS Pos	100001314	977	249.1		5652-48-2;			1.2396	0.9112	1.2796	1.0159	0.9367	0.5441	0.8572	0.7323	1.6119	1.2179	1.6254	1.0237	0.8564	0.7466	0.9523	0.6838	1.286	1.2575	1.5349	1.2275	1.1318	0.6633	1.0172	0.684	1.2659	1.1663	1.3261	0.8536	0.9841	0.5572	0.9275	0.6797	1.3534	1.117	1.4378	0.8301	0.8861
660	gamma-glutamyltyrosine	Peptide	gamma-glutamyl	2734	LC/MS Pos	1102	2073	311.2	94340	7432-23-7;			1.1333	0.8131	1.3795	1.3346	0.9101	1.0125	0.9181	1.3898	1.2007	1.1271	1.3845	0.8207	0.8961	0.912	0.7456	0.9295	1.5962	1.3473	1.7953	1.5392	0.8983	1.1123	0.9766	0.9883	1.0522	1.5965	1.0893	1.0046	1.0333	0.6302	0.8485	0.9954	0.9584	0.9898	0.9653	0.859	1.0683
649	gamma-glutamylvaline	Peptide	gamma-glutamyl	32393	LC/MS Pos	100001126	2040	247.2		2746-34-1;		HMDB11172	1.3615	1.1133	1.2876	0.8361	1.0631	0.8217	0.7837	0.8806	1.2101	0.991	1.3289	0.7957	0.7728	0.8501	1.0555	0.8175	1.0224	0.7318	1.1638	1.009	0.9639	0.6514	1.2106	0.9806	1.2229	0.9788	1.1934	0.6606	1.0922	0.6616	0.7864	0.8936	0.9741	1.0712	1.3728	1.0852	0.9595
754	GDP-mannose	Carbohydrate	Fructose, mannose, galactose, starch, and sucrose metabolism	18371	LC/MS Pos	100000254	1007	605.8	18396	103301-73-1;	C00096	HMDB01163	2.0676	0.9718	1.2568	0.7185	1.2916	0.4047	1.3888	0.5666	1.207	0.8468	1.8438	0.7745	1.3542	0.4534	1.3187	0.394	1.3976	0.9428	2.1238	0.8463	1.4559	0.387	2.7965	0.2026	1.7381	1.0036	1.6996	0.6963	1.5683	0.2621	1.9409	0.2	1.9019	1.4232	1.6661	0.9964	0.443
839	gluconate	Carbohydrate	Nucleotide sugars, pentose metabolism	587	GC/MS	338	1879.4	333	10690	527-07-1;	C00257	HMDB00625	1.3043	0.8446	1.7054	1.0831	0.8692	0.9135	0.887	0.9891	1.5603	1.0348	2.0404	1.0342	0.731	0.801	1.2867	0.8474	2.1245	1.2645	1.9433	1.1797	1.0294	0.7448	0.9921	0.7815	1.0079	1.3367	1.1372	1.2289	0.412	0.6209	0.5613	0.7691	1.9689	1.0241	2.1403	0.8607	0.1191
702	glucosamine	Carbohydrate	Aminosugars metabolism	18534	GC/MS	289	1833	203	441477	66-84-2;	C00329	HMDB01514	1.1398	2.6305	0.9819	4.036	0.6929	2.9195	0.8358	1.2579	1.1833	1	2.5462	2.0469	0.3077	2.2163	0.3349	1.0255	0.9684	2.8077	1.1428	3.0329	0.756	1.8411	0.6791	0.8634	0.5144	3.5066	0.226	3.4759	1.4408	0.7389	0.3347	0.793	0.7181	1.9656	0.4427	1.5904	0.226
716	glucosamine-6-phosphate	Carbohydrate	Aminosugars metabolism	580	GC/MS	290	2048.3	203	9838047	3616-42-0;	C00352	HMDB01254	0.6461	1.8407	0.9962	2.6494	0.4141	2.1395	0.4271	0.6162	2.0748	0.8738	4.6412	1.926	0.4592	0.7697	0.507	1.051	1.2938	2.0283	1.2233	2.1115	0.7234	1.1228	1.0573	0.7587	0.7369	2.1283	0.4339	1.7542	0.653	0.645	0.1793	1.0346	1.6124	1.0038	1.0752	1.5511	0.0182
804	glucose	Carbohydrate	Glycolysis, gluconeogenesis, pyruvate metabolism	20488	GC/MS	572	1866.8	217.1	79025	50-99-7;	C00031	HMDB00122	0.697	0.1352	0.9933	1.6215	0.504	0.4896	0.386	1.5501	1.6549	0.838	2.024	2.2275	0.8622	0.7008	1.5049	1.3122	1.0969	1.3652	1.1071	1.2314	0.7705	0.9232	0.9023	1.3434	1.0067	0.6934	0.8978	0.5186	0.2965	0.7228	0.1039	1.4649	1.3571	1.6621	1.661	1.4808	0.0008
803	glucose 1-phosphate	Carbohydrate	Glycolysis, gluconeogenesis, pyruvate metabolism	33755	GC/MS	1233	1853	217.1	65533	56401-20-8;	C00103	HMDB01586	0.9961	0.557	1.7649	1.3265	1.0039	0.6737	1.0274	0.8356	1.861	0.7422	1.8295	1.6511	0.7858	0.4533	0.9944	0.7344	1.9763	0.5859	1.6171	1.0361	1.1121	0.7928	1.9071	0.4607	1.1845	1.0226	0.9665	0.6319	0.6004	0.7656	0.4211	0.8269	1.7259	1.0712	1.1484	1.3524	0.0863
802	glucose-6-phosphate (G6P)	Carbohydrate	Glycolysis, gluconeogenesis, pyruvate metabolism	31260	GC/MS	291	2042.7	387.2		103192-55-8;	C00668	HMDB01401	1.3295	0.6458	2.2281	1.2449	1.159	0.9159	0.8911	0.5552	2.8818	0.6924	3.378	1.2477	0.8193	0.4851	1.9057	1.1005	2.8786	0.9594	2.734	1.1267	1.6571	0.69	2.4192	0.595	1.0403	0.6376	0.9599	0.9449	0.3385	1.025	0.2752	1.0601	3.3262	0.7159	2.5489	0.975	0.0091
41	glutamate	Amino acid	Glutamate metabolism	57	LC/MS Pos	561	700	148.1	611	56-86-0;	C00025	HMDB03339	1.942	0.6201	1.9178	0.6912	1.4557	0.4384	1.335	0.5277	1.9654	0.5636	1.8924	0.6481	1.4619	0.4883	1.5212	0.4443	1.8684	0.6397	1.9621	0.6932	1.4112	0.3916	1.4766	0.4079	1.8916	0.7577	1.9006	0.6569	1.3665	0.3294	1.2186	0.4144	2.2944	0.7814	2.2001	0.6163	1.5752
46	glutamate, gamma-methyl ester	Amino acid	Glutamate metabolism	33487	LC/MS Pos	100001103	1062	162.1	73913	1499-55-4 ;			1.1254	0.9119	1.2489	1.122	0.9782	0.785	0.9243	0.6988	1.2268	1.0609	1.2309	0.9486	1.0999	0.9206	0.8451	0.6976	1.1407	1.2898	1.3976	1.0737	0.9155	0.7385	1.0782	0.5277	1.0218	1.1567	1.0632	1.1827	0.7738	0.6067	0.7169	0.575	1.1948	1.4105	1.4623	0.9468	1.1076
47	glutamine	Amino acid	Glutamate metabolism	53	LC/MS Pos	563	684	147.2	5961	56-85-9;	C00064	HMDB00641	1.8692	0.5788	1.8581	0.4545	1.3469	0.5354	1.2906	0.6432	1.9492	0.5374	1.9956	0.598	1.2927	0.5535	1.6382	0.5132	1.8962	0.511	1.7151	0.6304	1.4543	0.4235	1.6309	0.504	1.8005	0.6607	1.7741	0.4031	1.2917	0.4244	1.2653	0.4894	2.1562	0.7347	2.0967	0.5518	1.462
401	glutamine-leucine	Peptide	Dipeptide	42994	LC/MS Pos	100003160	2180	260.2					0.4842	0.4648	0.8026	2.4821	0.7586	1.2267	1.5147	1.9714	0.984	1.2675	1.449	1.7322	0.6382	0.7905	1.016	0.8021	0.8598	0.9837	1.5562	0.9213	1.2011	0.8786	1.9288	1.4243	0.4919	0.9125	1.4143	0.9531	0.8321	0.5957	1.4597	1.4672	0.9219	1.0325	1.3137	2.2906	0.7854
336	glutathione, oxidized (GSSG)	Amino acid	Glutathione metabolism	27727	LC/MS Pos	448	1535	613.1	6535911215652	103239-24-3;	C00127	HMDB03337	1.324	0.9596	1.1244	0.7983	1.0866	0.8273	0.9704	0.6692	1.3162	0.7413	1.0841	0.6341	1.013	0.7196	1.03	0.6312	1.1992	0.6673	1.2839	0.7473	1.1334	0.6263	0.987	0.6368	1.6258	1.054	1.709	1.0803	1.3388	0.6202	1.0729	0.8091	1.2168	0.7731	1.1059	0.7997	1.2933
333	glutathione, reduced (GSH)	Amino acid	Glutathione metabolism	2127	LC/MS Pos	496	1274	308.1	124886	70-18-8;	C00051	HMDB00125	1.2057	0.9562	1.0809	1.0929	0.9917	0.8896	0.9331	1.0257	1.2059	0.8704	1.2699	0.9695	0.9502	0.9015	1.0669	0.8529	1.1417	0.9776	1.2587	1.0105	1.0641	0.8087	1.0181	0.7899	1.0596	1.082	1.1426	0.995	0.9361	0.6392	0.797	0.8024	1.8059	1.513	1.757	1.2082	1.005
799	glycerate	Carbohydrate	Glycolysis, gluconeogenesis, pyruvate metabolism	1572	GC/MS	1052	1360.7	189	752	600-19-1;	C00258	HMDB00139	1.2998	1.025	1.361	1.5889	0.8548	0.6922	0.8613	0.7802	1.4701	0.9083	1.9489	1.4139	0.9187	0.6435	1.5114	0.8307	1.64	1.3657	1.7125	1.4711	1.0787	0.6677	1.2232	0.7242	1.199	1.2261	0.975	1.243	0.4751	0.5273	0.5325	0.757	1.3685	0.9341	1.1936	0.7491	0.1418
1225	glycerol	Lipid	Glycerolipid metabolism	15122	GC/MS	1254	1311	205	753	56-81-5;	C00116	HMDB00131	0.8508	0.5524	0.9427	1.0588	0.3885	1.4195	0.4366	1.9087	0.5109	1.6385	0.5574	1.9595	0.1765	1.0756	0.2304	1.1109	0.8719	2.3988	0.961	1.3634	0.4451	1.4929	0.5562	1.4628	0.4053	1.7757	0.3883	1.5258	0.1584	0.9061	0.1992	1.1371	1.039	2.8623	1.0815	2.3122	0.2809
1780	glycerol 2-phosphate	Xenobiotics	Chemical	27728	GC/MS	100001029	1691.8	243	2526	819-83-0;	C02979	HMDB02520	0.79	1.8135	0.69	1.7112	0.5119	1.2163	0.6425	1.2115	0.7491	0.9941	0.9932	1.7611	0.4271	1.0562	0.6282	1.3421	0.7172	1.4162	0.8101	1.4852	0.5664	1.0059	0.6811	1.1642	0.3255	1.3274	0.432	1.0647	0.4532	1.0633	0.4235	1.3256	1.0575	1.9733	0.9792	1.6155	0.2888
1227	glycerol 3-phosphate (G3P)	Lipid	Glycerolipid metabolism	15365	GC/MS	100000258	1719.7	357.1	754	29849-82-9;	C00093	HMDB00126	0.6179	1.1672	0.7771	1.7368	0.5273	1.2724	0.6206	1.2257	0.9145	1.3235	1.2521	2.2689	0.6061	0.8424	0.9584	1.0416	0.8006	1.4283	1.1451	1.6991	0.7307	1.0782	0.8767	1.3711	0.6019	1.2274	0.5961	1.0817	0.3932	0.6884	0.3799	1.0865	1.6314	1.7264	1.5993	1.8979	0.1308
1223	glycerophosphoethanolamine	Lipid	Glycerolipid metabolism	37455	GC/MS	100001620	1906	357.1	123874	33049-08-0;	C01233	HMDB00114	0.8915	2.6816	0.7003	0.9679	0.6718	2.1983	1.0093	1.2558	0.4703	1.8155	0.7325	2.0932	0.7962	1.3867	1.1065	1.5913	0.6774	1.3001	0.6993	0.9927	0.8863	1.3762	0.6421	2.2564	0.4089	1.0835	0.4012	0.8176	0.3539	1.2906	0.505	1.4191	1.7126	1.9164	0.6847	1.5428	0.3302
1228	glycerophosphorylcholine (GPC)	Lipid	Glycerolipid metabolism	15990	LC/MS Pos	100000269	694	258.1	657272	28319-77-9;	C00670	HMDB00086	2.0456	0.803	1.9756	0.9933	1.6838	0.7023	1.5931	0.9662	1.7676	0.8393	1.6843	1.0067	1.3623	0.6377	2.0373	0.6591	2.0374	0.834	2.2584	0.7993	2.0394	0.6937	1.9021	0.8278	1.2049	0.8124	1.151	0.6576	1.1119	0.5853	0.897	0.8123	2.2796	1.1485	1.9195	0.8785	0.8496
1	glycine	Amino acid	Glycine, serine and threonine metabolism	11777	GC/MS	340	1166	101.9	5257127750	56-40-6;	C00037	HMDB00123	1.0534	1.5147	0.9947	1.5934	0.8434	1.214	0.8984	1.2454	0.8418	1.0568	0.7915	1.2659	0.656	0.9515	0.6961	0.9353	0.9264	1.4699	1.156	1.3609	0.8064	1.0514	0.7853	1.1379	0.898	1.3799	0.8165	1.2388	0.6725	0.7997	0.7099	1.0364	1.0053	1.4291	0.94	1.1662	0.8129
1773	glycolate (hydroxyacetate)	Xenobiotics	Chemical	15737	GC/MS	203	1119	177	3698251757	79-14-1;	C00160	HMDB00115	0.9319	1.1163	0.9883	1.3608	0.6676	1.014	0.6743	1.1914	1.047	1.0076	0.811	1.781	0.4759	0.9185	0.6697	0.9538	0.5217	1.542	0.9255	1.7611	0.7131	0.9425	0.7751	1.0583	1.0851	1.1856	0.8941	1.2297	0.5111	0.8232	0.4773	1.2872	1.1522	2.0857	1.4553	1.2902	0.5172
355	glycylisoleucine	Peptide	Dipeptide	36659	LC/MS Pos	100001790	2080	189.1		19461-38-2;			1.1525	0.9692	1.0833	1.1648	0.9759	0.937	0.9227	1.2053	1.2577	1.0004	1.3667	1.1552	0.7996	0.7444	0.8111	0.7228	1.1034	1.0695	1.2486	1.0473	1.1199	0.8683	1.1256	0.8708	0.9567	0.9446	0.9996	0.7272	1.0547	0.75	0.9869	0.9233	1.2055	1.0616	1.261	0.8762	1.1406
356	glycylleucine	Peptide	Dipeptide	34398	LC/MS Pos	100001258	2236	189.1	928431548899	869-19-2;	C02155	HMDB00759	1.1774	0.9069	1.094	1.0261	0.9915	0.9082	1.0233	1.2552	1.3155	0.8842	1.4192	1.2105	0.9169	0.6287	0.9171	0.7863	1.2005	1.0798	1.3264	0.966	1.1291	0.7236	1.2016	0.8745	0.9828	0.7147	0.9699	0.5982	1.0085	0.5492	0.8499	0.7995	1.3322	1.0721	1.2572	1.0197	1.0184
360	glycylphenylalanine	Peptide	Dipeptide	33954	LC/MS Pos	100001268	2377	223.1	154934492953	3321-03-7;			1.5621	0.5085	1.1809	1.2193	1.0513	0.7717	1.0017	1.0919	1.4051	0.484	1.4919	0.873	1.2028	0.7796	1.1088	0.8119	0.9351	0.6478	1.4793	0.9983	0.7837	1.1096	1.0679	0.8515	0.8032	0.5275	1.3272	0.8968	1.0207	0.3319	0.9539	0.7435	1.4454	1.0073	0.9924	0.8011	1.2454
354	glycylproline	Peptide	Dipeptide	22171	LC/MS Pos	100000976	1115	173.1	30136256993386	704-15-4;		HMDB00721	1.208	0.7647	1.1476	0.8849	1.054	0.9296	0.8819	0.9973	1.5536	0.9605	1.4142	0.9803	0.958	0.8613	1.005	0.882	1.3068	0.9549	1.2193	0.8673	1.0425	0.7023	1.126	0.8591	1.2649	0.9761	1.3173	0.8611	1.1371	0.6922	1.0027	0.9108	1.4467	1.059	1.4173	0.8248	1.0823
361	glycylthreonine	Peptide	Dipeptide	42050	GC/MS	100003508	1911.1	174.1	351980	7093-70-1;			1.0071	0.9189	1.1954	1.0177	0.9734	0.9188	0.9919	0.8921	1.2308	1.3597	1.2156	0.8346	0.8682	0.6205	0.7646	0.7379	1.232	1.2596	1.3274	1.0484	0.996	1.004	0.949	0.7744	1.0386	1.0652	0.8466	1.0462	0.8544	0.7866	0.9117	0.9941	1.0142	1.3376	1.4004	0.8683	0.9176
363	glycyltryptophan	Peptide	Dipeptide	38151	LC/MS Pos	100002290	2542	262.4	155134092181	2189-26-6;			1.0835	0.9693	0.9695	1.0541	0.8834	0.8632	0.8546	1.3317	1.3688	1.1073	1.2633	1.323	0.8237	0.7984	0.8556	0.6132	1.1637	1.0485	1.1519	1.0764	1.0998	1.052	0.874	0.9546	1.1325	0.9974	0.9462	0.7976	1.1095	0.7768	0.8824	0.9529	1.1283	1.0968	1.3517	0.8147	1.0026
362	glycyltyrosine	Peptide	Dipeptide	33958	LC/MS Pos	100001265	1728	239.1	928296994980	658-79-7;			0.9895	1.1963	1.0258	0.8577	1.0685	1.0173	1.005	0.7732	1.4501	1.0025	1.1041	1.0998	0.9121	0.8756	0.9282	0.7967	1.2277	1.0086	1.6933	0.9542	0.9975	0.7767	0.7347	1.033	0.6221	1.1816	0.7523	0.6806	0.8871	0.7039	0.6549	0.6951	1.1433	1.1861	1.2021	1.0239	0.8411
349	glycylvaline	Peptide	Dipeptide	18357	LC/MS Pos	100000487	1572	175.1	27248076994979	1963-21-9;			1.0248	1.1137	0.9921	1.0032	0.9804	0.9429	0.914	1.0286	1.2331	1.0291	1.291	1.3124	0.8521	0.9162	0.8016	0.7614	1.2902	0.9346	1.2604	1.0423	1.0611	0.9355	1.0031	0.8772	0.9672	1.093	0.8774	0.7876	0.8985	0.7828	0.8763	0.9404	1.216	1.0171	1.2875	0.9146	1.0136
1541	guanine	Nucleotide	Purine metabolism, guanine containing	418	GC/MS	172	1942.3	352.1	764	73-40-5;	C00242	HMDB00132	0.6547	1.5604	0.8289	1.4895	0.5687	1.5074	0.4513	1.8239	0.5295	1.5338	0.6354	2.103	0.3903	0.9601	0.4144	1.2979	0.5286	1.3271	0.5999	1.1574	0.4457	1.1935	0.3973	1.8933	0.8015	1.2376	0.5974	1.2239	0.3264	1.0124	0.192	1.4997	0.9876	1.5114	1.2733	1.6016	0.458
1545	guanosine	Nucleotide	Purine metabolism, guanine containing	1573	LC/MS Neg	1099	1675	282.1	6802	118-00-3;	C00387	HMDB00133	0.689	1.0812	0.9131	1.7059	0.6072	1.1338	0.5345	1.492	0.8818	1.3458	1.0178	1.6878	0.5495	1.0046	0.745	1.1746	0.923	1.401	0.9293	1.3101	0.6561	1.1246	0.7165	1.1791	0.7791	1.1869	0.7832	1.1014	0.4282	0.8687	0.393	1.1441	0.9954	1.501	1.1164	1.3946	0.196
1548	guanosine 5'- monophosphate (5'-GMP)	Nucleotide	Purine metabolism, guanine containing	2849	LC/MS Pos	347	1300	364	761	5550-12-9;	C00144	HMDB01397	0.1197	0.1425	0.1197	2.2709	0.1197	0.6386	0.1197	1.5637	0.1197	1.3582	0.1197	1.6027	0.1197	1.1441	0.1882	1.1303	0.1197	2.0405	0.1368	1.7328	0.1197	1.2182	0.1197	0.6395	0.1197	1.4747	0.1197	0.7436	0.1197	0.3971	0.1197	0.4468	0.1197	2.9258	0.3243	1.8541	0.1197
56	histidine	Amino acid	Histidine metabolism	59	LC/MS Pos	355	628	156.1	7733651426	5934-29-2;	C00135	HMDB00177	1.9301	0.4151	1.6896	0.4621	1.8456	0.3017	1.6431	0.4432	3.2599	0.463	3.4107	0.5791	1.6216	0.3724	2.3245	0.419	2.5777	0.359	2.4145	0.4313	2.225	0.3412	2.6061	0.3802	1.5177	0.3409	1.4209	0.3939	1.7654	0.2839	1.7692	0.4635	2.3121	0.4842	2.4838	0.3377	1.4418
489	histidylisoleucine	Peptide	Dipeptide	43138	LC/MS Pos	100003161	1414.9	269.2	4060215	510-791-9560;			1.0821	0.874	0.9557	1.1566	0.9713	0.9104	0.8634	1.153	1.3563	1.165	1.3233	1.3141	0.8449	0.8258	0.822	0.8825	0.9881	1.0429	1.1383	1.0064	0.9534	0.982	0.9936	1.1235	0.8825	0.9394	0.9827	0.9319	1.0675	0.8895	0.8794	1.0831	1.19	1.0454	1.2065	0.8834	1.0834
475	histidylleucine	Peptide	Dipeptide	40061	LC/MS Pos	100003162	1482	269.2	1890086992010	7763-65-7;			1.0902	0.9044	1.105	1.2026	0.9941	0.98	0.8871	1.2701	1.337	1.0059	1.443	1.3821	0.8143	0.898	0.8171	0.8575	1.0723	1.1281	1.2214	1.1532	1.0659	0.9827	0.9905	0.9896	0.8833	0.9256	0.9538	0.9528	1.0471	0.7579	0.8384	0.9829	1.3239	1.4012	1.2409	0.9658	0.9746
478	histidylphenylalanine	Peptide	Dipeptide	42084	LC/MS Pos	100003547	1730	303.2	4466133	16874-81-0;			1.0604	0.9732	1.0027	1.2551	0.9802	1.0492	1.1637	1.1808	1.2755	0.9708	1.4054	1.3182	0.7594	0.8138	0.8022	0.9681	1.0505	0.9934	0.9422	1.1566	0.9791	0.9703	0.8942	1.157	0.8357	0.9973	0.7893	0.742	1.061	0.9183	0.8901	1.1762	1.839	1.2368	1.2741	1.2779	0.9442
479	histidyltryptophan	Peptide	Dipeptide	41912	LC/MS Pos	100003549	1961	342.2	6539217	23403-90-9;			0.2672	0.366	1.5671	2.7165	0.3058	0.4092	1.4446	2.1048	0.413	0.3985	2.4406	2.3309	0.1981	0.2612	2.323	1.7664	0.3725	0.6059	2.5396	2.6453	0.2689	0.352	2.0864	2.6682	0.2811	0.3324	1.4201	1.5496	0.3552	0.2354	1.3941	2.1868	0.4385	0.4793	2.6085	2.368	0.3538
483	histidylvaline	Peptide	Dipeptide	42069	LC/MS Neg	100003544	1741	253.2		76019-15-3;			1.0003	0.9997	1.0623	1.0072	0.9985	0.8979	0.9439	1.3218	1.1482	1.0552	1.2933	1.1774	0.758	0.7699	0.8452	0.7899	0.9296	1.0089	1.1142	1.0791	0.9115	0.9244	1.0227	0.8683	0.8957	1.0618	0.942	0.7839	0.9546	0.7864	0.8311	1.0797	1.1843	1.0622	1.2546	0.8589	1.1415
272	homocysteine	Amino acid	Cysteine, methionine, SAM, taurine metabolism	40266	GC/MS	311	1648.2	234	778	454-29-5;	C00155	HMDB00742	1.1149	1.1483	1.273	1.0053	1.2258	0.9684	1.2187	0.9341	1.6361	1.1699	1.9763	1.485	0.6093	0.7564	0.9519	0.7745	1.2501	1.2637	1.4336	0.9707	0.9879	0.7405	1.1549	0.8505	0.6486	1.2678	1.1317	1.2428	0.7597	0.5205	0.8578	0.8283	1.4857	1.1218	1.133	0.9173	0.9467
12	homoserine	Amino acid	Glycine, serine and threonine metabolism	23642	GC/MS	100000458	1471	218.1	126476971022	672-15-1;	C00263	HMDB00719	1.1935	1.1399	1.2522	1.2283	1.0295	0.9018	1.0553	0.8572	1.2525	1.0068	1.1781	1.1902	0.9233	0.6711	0.9975	0.7019	1.2403	1.2722	1.3704	1.2435	0.9732	0.8227	0.9566	0.8582	1.1838	1.0354	1.0021	0.9979	0.7229	0.5726	0.7811	0.7829	1.2935	1.0698	1.3172	0.8391	0.7094
1506	hypoxanthine	Nucleotide	Purine metabolism, (hypo)xanthine/inosine containing	3127	LC/MS Neg	171	1313	135.1	790	68-94-0;	C00262	HMDB00157	0.8125	1.0667	0.9399	1.6055	0.6655	0.8516	0.6694	1.3614	1.0469	1.1202	1.1212	1.5251	0.6778	0.9574	0.8325	1.2038	0.9303	1.466	0.9378	1.3131	0.8243	1.0426	0.8032	1.47	0.7633	1.2471	0.8057	1.3327	0.6463	0.8695	0.5882	1.0781	1.1895	1.5341	1.1156	1.3022	0.5809
1508	inosine	Nucleotide	Purine metabolism, (hypo)xanthine/inosine containing	1123	LC/MS Neg	361	1600	267.2		58-63-9;	C00294	HMDB00195	0.8238	1.3672	0.7634	1.7316	0.6998	1.1091	0.645	1.3558	0.8835	1.3002	0.8937	1.3342	0.7473	1.1573	0.7151	1.0471	0.7855	1.5161	0.8592	1.6168	0.7552	1.2282	0.6724	1.1339	0.7994	1.6506	0.7772	1.3315	0.8087	0.9945	0.7683	1.2224	1.0055	1.7236	0.9491	1.3559	0.7755
1243	inositol 1-phosphate (I1P)	Lipid	Inositol metabolism	1481	GC/MS	370	2057.8	318.1		106032-59-1;	C04006	HMDB00213	1.0986	0.6299	1.451	0.5846	1.0517	0.6722	1.4601	0.6333	1.6729	0.4463	1.7139	0.6787	1.0896	0.4046	1.2738	0.5897	1.2875	0.8194	1.6763	0.6369	1.1925	0.6748	1.4755	0.9483	1.4115	0.6477	1.2158	0.6133	1.1727	0.5679	1.2573	0.5426	1.9468	0.658	2.1201	0.5574	1.1227
810	Isobar: fructose 1,6-diphosphate, glucose 1,6-diphosphate, myo-inositol 1,4 or 1,3-diphosphate	Carbohydrate	Glycolysis, gluconeogenesis, pyruvate metabolism	36984	LC/MS Neg	100002180	572	339					3.4223	0.9571	3.511	0.9254	3.032	0.7769	3.1461	0.5116	2.4119	0.6469	2.5614	0.6833	1.1001	0.3345	1.5371	0.4599	3.8345	0.965	3.56	1.035	2.9469	0.676	3.2404	0.4936	1.8311	0.5079	1.7808	0.4661	2.0268	0.4895	2.1248	0.4814	3.9309	0.7889	2.3356	0.8011	0.0561
848	Isobar: ribulose 5-phosphate, xylulose 5-phosphate	Carbohydrate	Nucleotide sugars, pentose metabolism	37288	GC/MS	100002179	1935	357.2					3.9393	0.1661	4.3457	0.9329	3.3727	0.4401	2.9652	0.9994	1.4597	0.9985	1.8309	1.3863	0.5979	0.8335	1.0006	1.2423	5.845	0.3822	5.2577	0.6266	4.2306	0.6705	4.959	1.23	0.818	0.3012	0.7767	1.1173	0.9569	1.1168	0.8328	0.7194	5.4385	0.4538	3.8552	0.8785	0.5231
713	Isobar: UDP-acetylglucosamine, UDP-acetylgalactosamine	Carbohydrate	Aminosugars metabolism	38673	LC/MS Pos	100002957	963	607.7					1.146	1.0452	1.0099	1.3742	0.8609	1.0252	0.9097	1.3736	1.1367	0.9901	1.285	1.4024	0.8637	0.9778	0.9104	0.976	0.824	1.2827	1.0134	1.3302	0.7938	0.7294	0.8598	0.8679	0.8981	1.2595	0.8663	1.3349	0.777	0.6374	0.776	1.0902	1.3095	2.0692	1.4184	1.6762	0.6267
216	isoleucine	Amino acid	Valine, leucine and isoleucine metabolism	1125	LC/MS Pos	376	1614	132.1	791	73-32-5;	C00407	HMDB00172	1.0354	0.9946	1.0336	1.4421	0.8625	0.782	0.7868	1.1388	1.24	1.1566	1.3352	1.3143	0.7766	0.7677	0.9919	0.7452	1.137	1.0712	1.0821	1.0923	1.0221	0.7583	1.0054	0.9271	0.9028	1.1374	0.8984	0.8115	0.9096	0.633	0.8172	0.8283	1.2612	1.2643	1.1493	1.3025	0.6111
494	isoleucylalanine	Peptide	Dipeptide	40046	LC/MS Pos	100003163	1686	203.2	52460095246010	24787-73-3;			1.0182	0.797	1.2713	1.0062	1.1446	0.8178	0.8896	1.0847	1.5169	1.0249	1.4851	1.0422	0.7874	0.7613	0.7264	0.7856	1.3596	1.082	1.0116	0.828	1.1758	0.7626	1.1918	0.9421	0.9512	0.8458	1.0591	0.5656	1.1714	0.653	0.8355	0.7795	1.005	1.0854	1.4095	0.796	0.8532
414	isoleucylaspartate	Peptide	Dipeptide	42982	LC/MS Pos	100003166	1552	247.2		510-791-9560;			1.177	0.7011	1.1063	1.086	1.2278	0.9316	1.0517	1.2921	1.6535	1.0606	1.6345	1.1571	0.9677	0.7199	0.8747	0.6693	1.1527	1.2851	1.1926	1.0044	1.2386	0.9017	1.4246	0.7987	0.8803	0.5969	0.9576	0.6894	1.5254	0.8354	1.1728	0.9956	0.8415	0.8771	1.3006	0.8267	0.8549
498	isoleucylglycine	Peptide	Dipeptide	40008	LC/MS Pos	100003169	1732	189.2	342532	868-28-0;			1.1302	0.9267	1.024	0.941	1.0058	0.8373	0.9835	1.1249	1.4795	0.8964	1.2939	1.1136	0.9228	0.7659	0.7995	0.7478	1.2404	0.8357	1.1444	0.6274	1.0703	0.8852	1.0939	1.0624	1.1131	0.8998	1.1392	0.5017	1.2943	0.7253	1.0523	0.9942	1.2677	0.9749	1.2132	0.8342	1.1363
420	isoleucylthreonine	Peptide	Dipeptide	42968	LC/MS Neg	100003175	2250	231.3					1.3375	0.8626	1.5185	0.901	1.5166	1.0541	1.0953	1.1078	1.5589	0.9884	1.2083	1.2868	0.6637	0.6896	0.7464	0.6007	1.4172	0.9152	1.1036	1.1142	1.0054	0.9242	1.3503	0.8553	0.9662	0.6986	1.0933	0.6657	0.9023	0.6266	1.0129	0.9451	0.9946	1.2759	1.0753	0.9775	1.1601
169	kynurenate	Amino acid	Tryptophan metabolism	1417	LC/MS Neg	98	2243	188.1	3845	492-27-3;	C01717	HMDB00715	0.6237	0.8701	0.5718	1.0885	0.9985	1.3966	0.9208	1.694	0.7231	0.8051	0.7213	0.8507	1.1405	1.5859	1.1659	1.3587	0.7134	0.9788	0.6655	0.9681	1.3261	1.595	1.1939	1.6312	0.6604	1.0795	0.5503	0.8995	0.9129	1.1307	0.8856	1.4107	1.0015	1.2333	1.1049	0.9804	0.9676
170	kynurenine	Amino acid	Tryptophan metabolism	15140	LC/MS Pos	100000265	1902	209.1	1611666971029	2922-83-0;	C00328	HMDB00684	0.8528	1.0495	0.7677	1.2055	1.2138	1.2093	1.0676	1.1634	0.7686	0.8759	0.7919	0.8188	1.0722	1.2023	1.2436	1.0612	0.7818	0.9666	0.9212	1.0364	1.3988	1.1538	1.2424	1.0015	0.6546	1.0623	0.6605	0.8544	0.9904	0.6983	0.8109	0.9135	1.1263	1.3323	0.9985	0.9139	0.9722
819	lactate	Carbohydrate	Glycolysis, gluconeogenesis, pyruvate metabolism	527	GC/MS	482	1102.8	116.9	612	79-33-4;	C00186	HMDB00190	1.1681	0.905	0.729	1.2078	1.0326	0.7042	0.6872	0.9314	1.1805	1.3494	1.0104	1.7179	0.8826	0.7289	0.8947	0.808	1.0801	1.4132	1.1749	1.1371	0.9639	0.7927	1.0666	0.8347	0.9896	1.074	0.6064	1.0277	0.6966	0.7862	0.675	0.9255	1.3572	2.0747	1.8396	1.3384	0.5538
1446	lanosterol	Lipid	Sterol/Steroid	1128	GC/MS	395	2388	393.3	246983	79-63-0;	C01724	HMDB01251	0.9954	0.8137	1.2329	0.937	1.1945	1.0338	1.4261	1.0799	1.2361	0.7801	0.9412	0.9891	1.041	1.01	1.494	0.7806	0.9486	0.9735	1.2286	0.6092	1.1303	0.9207	1.4939	1.0033	1.1455	0.8988	0.8573	0.8033	0.8757	0.8059	0.9545	1.0415	2.0988	1.5223	1.9913	1.2535	0.954
917	laurate (12:0)	Lipid	Medium chain fatty acid	1645	LC/MS Neg	181	5288	199.3	3893	143-07-7;	C02679	HMDB00638	1.3679	1.0566	1.2378	1.1379	1.1401	0.8058	1.1274	0.8454	1.2447	0.8771	1.1755	0.9045	1.0132	0.7444	1.0576	0.6877	1.0703	0.9536	1.3204	1.1087	1.0696	0.7358	0.9732	0.6307	1.1041	1.0778	1.1606	0.9232	0.9868	0.5832	0.9425	0.8319	1.0902	0.8282	1.0809	0.6518	1.0705
217	leucine	Amino acid	Valine, leucine and isoleucine metabolism	60	LC/MS Pos	397	1674	132.2	70457986106	61-90-5;	C00123	HMDB00687	0.8773	1.0221	0.878	1.4759	0.7171	0.791	0.6882	1.074	1.1918	1.1443	1.298	1.4256	0.7674	0.7858	1.0312	0.8466	1.1123	1.2366	1.2	1.3646	0.9634	0.7813	0.978	1.0968	0.8761	1.1391	0.8935	1.022	0.8012	0.6822	0.6703	0.9196	1.2249	1.5722	1.2044	1.4054	0.6009
508	leucylaspartate	Peptide	Dipeptide	40053	LC/MS Pos	100003182	1589.6	247.2	3328705	32949-40-9;			1.2566	0.4534	0.5372	0.8503	0.8953	1.159	0.8603	1.1535	0.9731	1.2611	1.511	1.0864	0.9663	0.8249	1.154	0.6802	0.7591	0.9763	1.5004	0.4534	1.2245	0.9103	1.3342	1.0237	0.7296	0.9351	0.5166	0.624	1.3812	0.7737	1.3716	1.1736	0.4534	1.0688	1.3468	1.0636	0.9533
510	leucylglycine	Peptide	Dipeptide	40045	LC/MS Pos	100003185	1800	189.2	79070	686-50-0;			0.7249	0.9314	1.1042	1.4155	0.9692	1.2201	1.3146	1.3417	1.2732	1.3996	0.7303	1.4514	0.7451	1.0308	0.4193	0.6205	0.5774	1.5423	0.4193	0.4193	0.8919	1.3836	1.1879	1.3799	0.6721	1.719	0.8764	0.4193	0.8177	0.887	0.4193	1.2124	0.9201	1.5611	0.5757	1.207	0.6284
511	leucylhistidine	Peptide	Dipeptide	40077	LC/MS Neg	100003186	2098	267.2	341684	38062-72-5;			0.6405	0.882	0.7702	1.3402	0.8352	1.1371	0.6748	2.0117	1.0018	1.4402	1.048	1.7493	0.5897	1.0237	0.6239	1.1101	0.7437	1.3521	0.8229	1.1708	0.8234	1.3355	0.7567	1.7624	0.6993	1.1206	0.6971	0.8775	0.7979	1.1809	0.7351	1.9871	0.8013	1.5034	0.9982	1.1529	1.6401
513	leucylserine	Peptide	Dipeptide	40048	LC/MS Neg	100003190	1837	217.2	3621685	6209-12-7;			0.9671	0.7651	1.0919	0.9775	1.3392	1.1044	1.3839	1.3074	1.4661	1.1828	1.2519	1.0479	0.808	0.8312	0.6598	0.8333	1.0804	1.0623	1.0225	0.8253	1.1277	1.1048	1.2283	0.8525	0.6989	0.6568	0.7609	0.4839	1.1598	0.7765	0.8516	0.7844	1.1082	1.2169	1.489	0.9418	0.8103
81	lysine	Amino acid	Lysine metabolism	1301	LC/MS Pos	407	603	147.2	5962	56-87-1;	C00047	HMDB00182	1.4628	0.7411	1.3827	0.6285	1.2223	0.6064	1.1624	0.679	1.8563	0.7849	1.8444	0.8367	1.2357	0.6333	1.3065	0.551	1.3981	0.623	1.5031	0.6793	1.3109	0.5492	1.4546	0.562	1.2749	0.6892	1.3558	0.6034	1.3855	0.5428	1.282	0.6821	1.8665	0.8376	1.7751	0.718	1.44
890	malate	Energy	Krebs cycle	1303	GC/MS	409	1502	233	525	6915-15-7;	C00149	HMDB00156	1.5693	0.7662	1.3417	0.8733	0.9926	0.3505	1.178	0.2413	1.7477	1.0911	1.883	1.2191	1.5655	0.5828	1.7916	0.6127	1.1138	0.7852	1.3004	0.6905	1.0465	0.3056	1.0302	0.1332	1.3465	1.0074	1.0499	0.9169	0.7446	0.1697	0.8675	0.1781	6.3069	2.7987	5.0319	2.5825	0.8185
751	mannose	Carbohydrate	Fructose, mannose, galactose, starch, and sucrose metabolism	584	GC/MS	803	1753.5	203.9	161658	3458-28-4;	C00159	HMDB00169	0.8979	0.3114	1.3813	1.1298	0.7591	0.58	0.7149	1.2287	1.8851	0.6616	2.4527	1.1216	0.7751	0.5189	1.4287	1.0248	2.2453	0.9752	1.7387	0.9094	1.1671	0.8894	1.6687	1.3606	1.213	0.6342	1.0917	0.6603	0.5452	0.6855	0.5099	1.1947	1.4348	0.853	1.4845	0.8425	0.1271
753	mannose-6-phosphate	Carbohydrate	Fructose, mannose, galactose, starch, and sucrose metabolism	1470	GC/MS	294	2035.9	387.2		70442-25-0;104872-94-8;	C00275	HMDB01078	1.2	0.6747	2.0565	1.1088	1.0564	1.0032	0.889	0.511	2.7362	0.6641	2.808	1.1649	0.7919	0.5325	1.5754	1.1513	2.8804	0.8575	2.552	1.0449	1.5468	0.6968	2.3487	0.5719	0.9968	0.6985	0.9583	0.9199	0.3845	1.0906	0.3146	1.0732	3.2899	0.6195	1.8749	0.8557	0.0154
266	methionine	Amino acid	Cysteine, methionine, SAM, taurine metabolism	1302	LC/MS Pos	415	1252	150.1	69920876137	63-68-3;	C00073	HMDB00696	1.1246	0.939	1.1207	1.2611	0.8474	0.5201	0.8435	0.7786	1.2707	1.0337	1.432	1.1908	0.8386	0.565	1.004	0.6596	1.2693	1.2667	1.4522	1.2522	0.996	0.6421	1.0685	0.9239	0.9712	1.0823	1.0593	0.8975	0.9152	0.4698	0.801	0.6472	1.3828	1.3902	1.3594	1.1437	0.8019
1619	methylphosphate	Nucleotide	Purine and pyrimidine metabolism	37070	GC/MS	100001805	1221	240.9	13130	7023-27-0;			0.9974	1.011	1.153	1.2065	0.9335	1.0166	0.9537	1.0532	1.1679	0.9538	1.2275	1.2569	0.9494	0.7486	0.7435	0.8283	1.0257	1.4543	1.1989	1.1845	0.8533	1.0026	0.9932	0.9307	0.9941	0.9485	0.9228	1.0568	0.7574	0.7969	0.8779	0.9878	1.0635	1.2617	1.168	1.112	0.7367
1394	mevalonate	Lipid	Mevalonate metabolism	39583	LC/MS Neg	30	845.1	147.1	439230	96949-03-0;	C02104	HMDB00227	1.2352	0.9659	1.2781	1.5577	1.1763	0.8265	1.1072	0.9071	1.5059	1.1139	2.2262	0.9608	0.9119	0.9708	0.9689	0.5802	1.5146	0.9569	1.703	1.4042	0.9289	0.6424	0.9354	0.7978	1.3165	1.281	1.3457	1.0292	0.6865	0.5967	0.6961	0.7638	1.6427	1.2713	1.8057	1.3165	0.3766
1239	myo-inositol	Lipid	Inositol metabolism	19934	GC/MS	363	1924.9	217		87-89-8;	C00137	HMDB00211	1.2212	1.0664	1.2851	1.2227	0.9965	0.9153	0.9712	1.0277	1.6819	1.0932	1.5018	1.2273	0.8153	0.8246	0.8775	0.9219	1.464	1.2105	1.3554	0.9979	0.9922	0.8788	0.9513	0.9839	1.1422	1.0376	1.0021	0.9092	0.88	0.7249	0.8814	0.942	1.6542	1.0833	1.4291	0.9401	1.0185
923	myristate (14:0)	Lipid	Long chain fatty acid	1365	LC/MS Neg	519	5439	227.3	11005	544-63-8;	C06424	HMDB00806	1.3382	0.7603	1.244	1.0227	1.1577	0.8424	1.1365	1.0019	1.0561	0.7141	1.1879	0.8834	1.0681	0.8396	1.2081	0.8114	1.1422	0.8552	1.2416	1.0728	1.1971	0.7999	1.0771	0.6948	1.0337	0.857	0.9946	0.8945	1.0163	0.6222	0.9449	1.1043	0.8995	0.7984	1.0326	0.5724	0.9981
924	myristoleate (14:1n5)	Lipid	Long chain fatty acid	32418	LC/MS Neg	100001198	5338	225.3	5281119	544-64-9 ;	C08322	HMDB02000	1.5235	0.6326	1.4189	0.9894	1.4777	0.7439	1.6386	1.2884	1.2351	0.7971	1.4281	0.8415	1.4795	0.7281	1.9385	1.0017	1.2609	0.7472	1.8098	0.9677	1.7333	0.9652	1.4783	1.0479	0.9412	0.5729	0.9574	0.5631	1.1844	0.7696	1.0635	0.9789	1.1458	0.5751	1.0201	0.4682	0.695
1517	N1-methyladenosine	Nucleotide	Purine metabolism, adenine containing	15650	LC/MS Pos	1242	1356	282.1	5460178	15763-06-1;	C02494	HMDB03331	1.0451	1.0087	0.5165	1.7109	0.9913	1.3953	0.5436	1.2441	1.2064	1.4678	1.041	1.4385	0.5342	1.2418	0.6579	1.5729	1.2954	1.1333	0.9013	1.5989	0.4479	0.8635	0.9429	0.8276	0.4373	1.1099	0.6377	1.4263	0.6084	0.7315	0.4981	1.5915	0.7139	1.4057	0.9459	1.6785	0.7917
90	N2-acetyllysine	Amino acid	Lysine metabolism	36751	LC/MS Pos	100001721	853	189.1	699269792907	1946-82-3;	C12989	HMDB00446	0.9114	1.2621	0.9812	1.4945	0.6926	1.0591	0.5783	1.4423	1.0188	1.3385	0.8953	1.24	0.5719	1.2528	0.7268	1.1322	0.9495	1.4966	0.7923	1.4576	0.7681	1.1868	0.6886	1.1191	0.8389	1.4318	0.7156	1.3051	0.6505	0.9621	0.6308	1.2315	0.7013	1.6052	0.7488	1.1007	0.6883
91	N6-acetyllysine	Amino acid	Lysine metabolism	36752	LC/MS Pos	100001734	1134	189.1	699197892832	692-04-6;	C02727	HMDB00206	0.9126	1.2124	0.9321	1.3884	0.8105	1.1273	0.738	1.2593	0.928	1.1374	1.0335	1.2407	0.7048	1.019	0.7894	0.9899	0.8834	1.2161	0.9912	1.2387	0.8037	0.9847	0.7977	1.0311	0.8069	1.1888	0.8193	1.0268	0.7691	0.7944	0.6511	1.0088	1.341	1.6598	1.3566	1.4427	0.6998
1563	N6-carbamoylthreonyladenosine	Nucleotide	Purine metabolism, guanine containing	35157	LC/MS Pos	100001415	2656	413		24719-82-2;			1.0728	0.9181	1.2237	1.206	0.821	0.8758	0.7223	1.3743	0.793	0.8599	1.5876	1.2137	1.0957	0.7497	1.1507	0.9094	0.7767	1.3178	1.5843	1.0282	0.8809	1.1201	1.5986	0.7268	1.248	0.8637	0.9726	0.9675	1.0452	0.6572	0.5733	0.9539	1.1095	0.5733	0.648	0.5733	1.0477
282	N-acetyl methionine sulfoxide	Amino acid	Cysteine, methionine, SAM, taurine metabolism	45428	LC/MS Neg	100005463	926	206.2	193368				0.8621	1.1861	0.7952	1.4314	0.954	1.0315	0.9548	1.5824	0.7633	1.0584	0.9798	1.1664	0.9271	1.1014	0.9661	1.3114	0.6682	1.1332	0.851	0.9486	0.983	1.1428	0.8632	1.1267	0.8172	1.4886	0.8198	1.017	1.0315	1.0314	0.9763	1.1966	0.5563	0.6443	0.4669	0.6616	1.3224
34	N-acetylalanine	Amino acid	Alanine and aspartate metabolism	1585	LC/MS Neg	1110	882	130.1	88064	97-69-8;	C02847	HMDB00766	0.5543	0.7424	0.8821	1.3057	0.803	1.9395	0.7859	3.2376	0.7302	1.4085	0.7783	0.5993	0.636	1.1068	0.5945	0.5543	2.2462	1.1459	0.6715	1.0151	1.7529	1.0423	0.8521	1.0088	2.0803	1.1286	0.9722	1.3117	0.6397	0.9921	0.8186	1	1.6532	1.9657	0.9449	1.4595	0.5778
290	N-acetylarginine	Amino acid	Urea cycle; arginine-, proline-, metabolism	33953	LC/MS Pos	100001266	1087	217.2	674271615663	155-84-0;	C02562	HMDB04620	1.3657	1.2727	1.2116	1.621	0.8832	0.6839	0.7825	0.9482	1.165	0.9721	1.2028	1.07	0.7304	0.9651	0.8136	0.9457	1.2609	1.3333	1.3217	1.1407	0.9272	0.9111	0.9007	0.9791	1.0681	1.2311	1.0791	1.131	0.8578	0.7236	0.8015	0.8725	1.2789	1.1003	1.2451	0.8729	0.8754
705	N-acetylglucosamine	Carbohydrate	Aminosugars metabolism	15095	GC/MS	100000281	1903.3	245	24139	7512-17-6;	C00140	HMDB00215	1.4412	0.9332	1.468	1.3968	1.2902	0.9877	1.1899	0.9369	1.1729	0.8678	1.404	0.8942	0.7587	0.6647	1.1449	0.6539	1.2096	0.9089	1.2662	0.9764	1.2766	0.7743	1.1947	0.9672	1.0728	0.9578	1.0123	0.6401	1.0785	0.869	1.141	0.9777	1.2899	0.9228	1.2505	0.7019	0.6099
52	N-acetylglutamate	Amino acid	Glutamate metabolism	15720	LC/MS Pos	100000282	1492	190.1	1549099	5817-08-3;	C00624	HMDB01138	2.1057	0.9278	1.9159	0.9361	1.5579	0.7734	1.1453	0.8885	1.253	0.774	0.9177	0.6715	1.0186	0.5556	1.1167	0.4946	1.8115	1.1955	1.91	0.9778	1.082	0.8953	1.2362	0.7862	1.8068	1.0895	1.8764	0.9814	0.955	0.58	1.3538	0.5446	1.1471	0.6988	1.2851	0.8442	1.7255
4	N-acetylglycine	Amino acid	Glycine, serine and threonine metabolism	27710	GC/MS	100001006	1396.4	143.9	10972	543-24-8;		HMDB00532	1.0333	1.4656	0.9387	1.468	0.9204	1.4857	1.071	1.3165	0.9151	0.9001	0.8038	1.2407	0.6705	0.9866	0.5985	0.9884	0.9588	1.4305	1.0116	1.2809	0.8266	1.191	0.8362	1.4288	0.9843	1.4634	1.0377	1.3698	0.6298	1.0277	0.8431	1.1294	0.8679	1.2054	0.7016	0.8003	0.9331
57	N-acetylhistidine	Amino acid	Histidine metabolism	33946	LC/MS Neg	100001293	913	196.2	75619	39145-52-3;	C02997		0.9855	1.7564	0.9493	2.0838	0.915	1.4453	0.9849	1.9139	0.7033	1.4843	0.8849	1.566	0.6828	1.2894	0.7919	1.3199	0.7958	1.7477	0.9774	1.8086	0.9727	1.5581	0.8818	1.4372	0.6752	1.6497	0.7052	1.3533	0.7755	1.0145	0.7405	1.3639	0.6827	1.6067	0.6997	1.2129	0.9394
221	N-acetylleucine	Amino acid	Valine, leucine and isoleucine metabolism	1587	LC/MS Pos	1082	3444	174.1	70912	1188-21-2;	C02710	HMDB11756	1.5365	1.0688	1.232	0.9294	0.861	0.8295	0.5741	0.6952	1.5349	1.1318	1.2042	0.9823	0.7981	0.54	1.0363	0.5792	1.3134	1.1003	1.2862	1.078	0.9043	0.5003	1.1045	0.6271	1.0349	1.4917	0.8594	1.0347	1.0681	0.4609	1.2995	0.7307	1.8829	0.7451	0.8246	1.0879	0.8907
268	N-acetylmethionine	Amino acid	Cysteine, methionine, SAM, taurine metabolism	1589	LC/MS Neg	1083	1805	190.1	448580	65-82-7;	C02712	HMDB11745	1.0666	0.9956	1.1185	1.213	0.8952	0.7108	0.8937	0.9002	1.2071	1.0242	1.2742	1.1545	0.8726	0.7869	0.9509	0.8515	1.2139	1.3037	1.3453	1.2453	1.0773	0.8905	0.9992	0.8821	1.0828	1.2185	1.1341	1.0008	0.9958	0.6845	0.8833	0.8154	1.202	1.0844	1.1607	0.9326	0.9365
139	N-acetylphenylalanine	Amino acid	Phenylalanine & tyrosine metabolism	33950	LC/MS Neg	100001256	2590	206.2	74839	2018-61-3;	C03519	HMDB00512	1.2933	1.5568	1.3218	1.7834	0.9587	0.8705	0.9713	0.8872	1.2442	1.2393	1.2369	1.3036	0.8424	0.8824	0.9459	0.7845	1.253	1.5321	1.2403	1.4838	0.9174	0.9387	0.9357	0.8664	1.2504	1.5447	1.0679	1.1784	0.9345	0.7664	1.0287	0.9575	0.9705	1.2922	0.8011	1.0394	0.9577
320	N-acetylputrescine	Amino acid	Polyamine metabolism	37496	LC/MS Pos	192	895	131.1	122356	18233-70-0;	C02714	HMDB02064	0.786	1.1324	0.7577	1.7897	0.713	1.1897	0.6707	1.476	1.0111	1.3584	0.7255	1.5442	0.5722	1.3499	0.6752	1.3228	0.7027	1.5981	0.6518	1.3036	0.5325	0.9889	0.8367	1.0603	0.6496	1.5157	0.8825	1.154	0.5502	0.9467	0.6701	1.207	1.4561	2.5466	1.2835	1.7834	0.6299
18	N-acetylthreonine	Amino acid	Glycine, serine and threonine metabolism	33939	LC/MS Neg	100001274	846	160.1	4651717	17093-74-2;	C01118		1.2645	1.768	1.3108	1.5635	0.9761	0.8923	0.9327	1.0964	1.3292	1.4048	1.3914	1.4389	0.778	0.7955	0.7426	0.809	1.3105	1.9062	1.3341	1.7218	0.9705	0.9985	1.0015	0.9455	1.1397	1.7876	1.1624	1.3175	0.9095	0.7658	0.8481	0.8683	0.904	1.2068	0.8868	0.7406	0.6897
141	N-acetyltyrosine	Amino acid	Phenylalanine & tyrosine metabolism	32390	LC/MS Neg	100001104	1677	222.2	68310	537-55-3 ;		HMDB00866	1.2945	1.1116	1.1223	1.467	0.8652	0.851	0.893	1.1902	1.1203	0.9943	1.1622	1.1046	0.8634	0.7949	0.951	0.8178	1.0994	1.3764	1.3141	1.3609	0.9949	0.8165	0.9917	0.7978	1.1033	1.1951	1.1014	0.9429	0.9312	0.7748	0.9926	0.9575	1.0987	1.3192	1.207	1.0051	0.8982
222	N-acetylvaline	Amino acid	Valine, leucine and isoleucine metabolism	1591	LC/MS Neg	1084	1697	158.2	66789	96-81-1;		HMDB11757	1.086	1.1286	0.9005	1.8253	0.8753	1.0053	0.9908	1.4327	0.9947	1.227	0.9603	1.4063	0.832	1.1094	1.2069	1.0053	0.7901	1.2671	0.9704	1.3326	0.8075	1.1345	0.7447	1.0785	0.7967	1.2752	0.8952	0.8257	1.0113	1.0356	0.5657	0.9195	0.8706	0.8633	0.8611	1.5301	0.7707
35	N-carbamoylaspartate	Amino acid	Alanine and aspartate metabolism	1594	GC/MS	1108	1749	257.1	5460257	923-37-5;	C00438	HMDB00828	0.9969	0.5713	1.0031	0.6622	1.2708	0.956	1.3537	1.0765	1.0633	0.5734	1.1109	0.8064	1.0239	0.6031	0.9075	0.5832	0.9328	0.6259	1.0821	0.5784	1.4096	0.9941	1.2609	0.9565	1.123	0.6407	1.0489	0.5566	1.8201	1.3017	1.5373	1.6663	0.4631	0.3203	0.5588	0.2518	1.3109
260	N-formylmethionine	Amino acid	Cysteine, methionine, SAM, taurine metabolism	2829	LC/MS Neg	194	1541	176.1	439750	4289-98-9;	C03145	HMDB01015	1.0035	1.1697	0.9962	1.353	0.9467	0.919	0.8662	0.9875	1.4506	1.1741	1.5001	1.1456	0.7848	0.7113	1.0148	0.8668	1.0597	1.7022	1.4492	1.323	1.1799	0.6926	0.9083	0.6926	0.9431	1.2146	1.096	1.1499	0.7402	0.9645	0.7657	0.7377	1.1794	0.9965	1.483	0.7849	0.7933
1654	nicotinamide	Cofactors and vitamins	Nicotinate and nicotinamide metabolism	594	LC/MS Pos	432	1267	123.1	936	98-92-0;	C00153	HMDB01406	1.0968	2.4485	1.2926	1.2029	0.7492	0.833	0.7795	1.0401	1.103	1.3854	1.3252	1.1569	0.7049	0.809	0.6328	0.6632	0.8958	2.037	1.1052	1.7054	0.6566	1.1698	0.5985	1.0204	1.0502	1.4251	1.1739	1.2255	0.5878	0.6746	0.5244	0.8845	0.9347	1.7142	0.9722	0.9796	0.9068
1658	nicotinamide adenine dinucleotide (NAD+)	Cofactors and vitamins	Nicotinate and nicotinamide metabolism	5278	LC/MS Pos	1310	1370	664	1.08977e+18	53-84-9;	C00003	HMDB00902	1.3437	0.9742	1.2455	1.1069	1.013	0.8402	0.8837	0.9105	1.4976	0.8243	1.3998	1.0956	0.9393	0.7542	1.0592	0.8125	1.3533	0.9209	1.3622	1.0691	1.0848	0.7462	1.0478	0.8342	1.1925	1.0311	1.1705	0.9602	0.9464	0.5735	0.9558	0.8533	1.4213	1.1526	1.3182	0.987	0.9194
1661	nicotinamide adenine dinucleotide phosphate (NADP+)	Cofactors and vitamins	Nicotinate and nicotinamide metabolism	32380	LC/MS Pos	429	1330	743.9	5885	53-59-8 ;1184-16-3;24292-60-2;	C00005	HMDB00217	2.6072	1.028	2.8809	0.8266	2.0996	0.49	2.1591	0.4444	1.8042	0.419	2.1099	0.3556	1.5256	0.2477	1.3776	0.384	2.697	0.8297	3.7035	0.972	2.5497	0.5861	1.8294	0.2865	1.4195	0.4912	1.3818	0.4467	1.9177	0.2643	1.7346	0.2267	3.3301	0.5624	2.1031	0.3624	0.4004
1659	nicotinamide adenine dinucleotide reduced (NADH)	Cofactors and vitamins	Nicotinate and nicotinamide metabolism	31475	LC/MS Neg	428	1554	664.1	439153	58-68-4 ;606-68-8;	C00004	HMDB01487	1.1255	0.712	1.4055	0.9827	0.9746	0.7324	1.4531	0.4175	0.9983	0.8116	1.4823	1.0047	1.6187	1.2083	0.9911	0.9452	1.0017	1.7004	1.6226	0.9716	0.9129	1.2472	1.024	1.0031	1.5412	1.0984	1.434	0.9922	0.91	0.5201	0.8472	0.429	1.332	1.6757	0.9651	0.7683	0.8901
1657	nicotinamide ribonucleotide (NMN)	Cofactors and vitamins	Nicotinate and nicotinamide metabolism	22152	LC/MS Pos	1312	886	335.1	14180	1094-61-7;	C00455	HMDB00229	1.105	0.9667	1.0582	1.2375	0.923	0.9265	0.8512	1.0478	1.2077	1.0283	1.2281	1.2281	0.7318	0.8552	0.8662	0.9929	1.2248	1.1279	1.051	1.0884	0.9416	0.8998	1.051	0.9035	0.9259	0.992	0.9106	0.8163	0.8784	0.7666	0.8901	1.0189	1.5092	1.3154	1.4049	1.1177	0.8821
1665	nicotinamide riboside*	Cofactors and vitamins	Nicotinate and nicotinamide metabolism	33013	LC/MS Pos	100001310	955	255.1		1341-23-7;	C03150	HMDB00855	0.4274	1.3198	0.6169	2.0579	0.4407	1.0017	0.6436	2.2871	0.8596	1.488	0.9485	2.52	0.5872	0.9072	0.8155	1.7088	0.5248	1.8462	0.6525	1.854	0.603	1	0.4274	2.237	0.7353	2.128	0.9349	1.6188	0.9555	0.8991	0.7752	2.1789	0.7253	1.6949	1	2.2167	1.1212
1669	nicotinate	Cofactors and vitamins	Nicotinate and nicotinamide metabolism	1504	GC/MS	567	1334.1	180	938	59-67-6;	C00253	HMDB01488	1.1262	0.9922	1.1549	1.4633	0.9857	0.926	1.0244	1.4439	1.1503	0.9647	1.0703	1.4656	0.9257	0.7024	1.0477	0.9408	1.0078	0.9649	1.1966	1.0184	0.9573	0.7997	0.9117	1.3354	0.8466	0.8884	0.8245	1.0649	0.7222	0.8544	0.7609	1.2809	1.1452	1.1061	1.2516	1.0903	0.5971
1660	nicotinate adenine dinucleotide (NAAD+)	Cofactors and vitamins	Nicotinate and nicotinamide metabolism	15725	LC/MS Neg	100000118	1236	662.9		6450-77-7;104809-30-5;			2.5137	0.4902	2.4474	0.6922	2.1188	0.3905	2.0366	0.4465	1.842	0.3754	2.107	0.3663	1.4584	0.3004	1.4889	0.373	2.4909	0.5874	2.7159	0.5792	1.8935	0.4659	1.9022	0.3622	1.9692	0.4695	1.8384	0.3996	1.3078	0.2376	1.3098	0.29	2.0381	0.5175	1.9901	0.3712	1.3919
1672	nicotinate ribonucleoside*	Cofactors and vitamins	Nicotinate and nicotinamide metabolism	33471	LC/MS Pos	100001316	1105	256	161233	2625-49-2;	C05841	HMDB06809	0.9217	0.8591	0.974	1.416	0.9173	0.7183	0.8081	1.2036	1.1558	0.973	1.1562	1.1429	0.8949	0.6763	1.1494	0.7419	0.9312	1.2761	1.1195	1.0722	1.0796	0.8067	1.0796	1.0871	0.9472	1.1778	0.8623	0.9575	0.8375	0.6615	0.7931	0.8973	1.2184	1.0354	1.3057	1.026	1.2922
14	O-acetylhomoserine	Amino acid	Glycine, serine and threonine metabolism	31539	LC/MS Pos	100001129	990	162	439389	7540-67-2;	C01077		1.1153	1.1107	1.0868	1.2707	0.92	1.028	0.8723	1.1482	1.1198	1.0421	1.189	1.095	0.7003	0.8805	0.8216	0.8223	1.0483	1.1899	1.212	1.149	0.9695	0.9473	0.9654	0.8875	0.9784	1.1246	0.9568	0.9344	0.8577	0.7093	0.7677	0.9084	1.0522	1.081	1.0216	0.8524	0.8554
933	oleate (18:1n9)	Lipid	Long chain fatty acid	1359	GC/MS	442	1984.4	339.2	445639	112-80-1;	C00712	HMDB00207	1.1807	0.6746	1.32	1.1465	1.2563	0.7669	1.1484	1.2899	1.0527	0.8506	1.2145	1.1424	1.0445	0.807	1.2622	0.9582	1.0071	0.7083	1.1394	1.0151	1.0353	0.8045	1.2208	0.8701	0.7932	0.5665	0.897	0.9072	0.7052	0.8208	0.7893	0.9929	1.3028	1.1073	1.3985	0.8258	0.594
338	ophthalmate	Amino acid	Glutathione metabolism	34592	LC/MS Pos	100001311	1457	290.1	9817431	495-27-2;		HMDB05765	1.0996	1.1502	1.0045	1.2407	0.9273	1.0567	0.8655	1.0647	1.2983	1.0149	1.188	1.0474	0.8068	0.8469	0.9288	0.8564	1.2	1.2464	1.415	1.2432	0.9411	0.883	0.9659	0.8532	1.0517	1.3072	1.09	1.1253	0.9368	0.6962	0.8408	0.8839	1.0303	0.9832	0.9934	0.7819	0.9806
291	ornithine	Amino acid	Urea cycle; arginine-, proline-, metabolism	1493	GC/MS	444	1763.8	141.9	6262	3184-13-2;	C00077	HMDB03374	1.0229	1.1617	1.1907	1.5229	0.9537	0.9898	0.9543	1.2295	1.3396	1.7317	1.3721	1.867	0.8855	0.9366	0.7992	0.9595	0.9386	1.553	1.1022	1.3512	0.8827	0.9696	0.9152	0.9031	0.8232	1.1352	0.8022	1.1731	0.8633	0.9686	0.8	1.1339	1.9473	3.4847	2.9011	2.5066	0.6295
1591	orotate	Nucleotide	Pyrimidine metabolism, orotate containing	1505	GC/MS	445	1709.6	254.1	967	50887-69-9;	C00295	HMDB00226	1.2589	0.8273	1.473	0.695	1.153	0.8034	1.1277	0.6383	1.7717	0.7255	1.7824	0.9038	1.2038	0.6425	1.4652	0.6975	1.4189	0.8181	1.3639	0.6994	1.1216	0.5357	1.2479	0.7816	1.3201	0.871	1.2106	0.7226	1.311	0.5814	1.3319	0.767	1.4887	0.6445	1.52	0.5854	1.0962
1573	orotidine	Nucleotide	Pyrimidine metabolism	35172	LC/MS Neg	100001416	709	287.1	92751	314-50-1;	C01103	HMDB00788	1.6714	0.8169	1.6398	1.0144	1.3309	0.8524	1.1709	0.902	1.3998	0.6513	1.4352	0.8865	0.9611	0.7027	1.0514	0.6096	1.6868	0.8717	1.4552	1.0037	1.2517	0.7145	1.3704	0.6764	1.332	0.7919	1.3589	0.786	0.9963	0.5261	1.0414	0.8033	1.3221	0.8048	1.2664	0.6358	1.1778
1594	orotidine 5'-phosphate	Nucleotide	Pyrimidine metabolism, orotate containing	1506	LC/MS Neg	446	593	367	160617	68244-58-6;	C01103	HMDB00218	0.9383	1.0124	1.5704	1.0251	1.0631	0.7573	1.1573	0.5945	1.2748	0.5842	1.0392	0.5441	1.0224	0.54	1.3208	0.5528	1.3554	1.1908	1.3514	0.8651	1.3211	0.6737	1.1426	0.4549	1.1951	1.0032	0.9964	1.0591	0.9968	0.5166	1.0133	0.376	1.2688	0.9029	1.4366	0.5394	0.9357
160	o-Tyrosine	Amino acid	Phenylalanine & tyrosine metabolism	43392	LC/MS Pos	100004290	1883	182	91482	2370-61-8;			1.1601	0.8127	0.9396	2.3922	0.5677	1.0204	0.9086	1.1239	1.3018	2.5314	0.9556	0.5583	0.5583	0.5583	0.6137	1	1.0124	0.5583	1.132	0.9546	0.7567	1.4235	1.6227	0.8522	0.6076	0.5583	0.5583	0.5583	0.831	0.9884	0.5583	0.8678	1.4621	1.0031	1.5299	1.0341	1.4391
926	palmitate (16:0)	Lipid	Long chain fatty acid	1336	LC/MS Neg	424	5619	255.3	985	57-10-3;	C00249	HMDB00220	1.2447	0.6467	1.3695	1.1449	1.1054	0.8034	0.998	1.245	1.002	0.7386	1.224	0.9584	1.1731	0.8881	1.3015	0.9615	1.1592	0.8076	1.2979	1.1887	1.1637	0.8879	1.0655	0.8781	0.9716	0.7801	0.9731	0.8645	0.8476	0.6967	0.8042	1.3426	1.1471	1.1055	1.4028	0.8917	0.591
927	palmitoleate (16:1n7)	Lipid	Long chain fatty acid	33447	LC/MS Neg	452	5477	253.3	445638	373-49-9;	C08362	HMDB03229	1.234	0.2693	1.4175	0.9289	1.1042	0.562	0.935	1.6439	1.0149	0.5685	1.5895	1.2061	1.7248	0.9851	2.3029	1.544	1.1141	0.4507	1.2629	0.8873	1.2585	0.8091	0.961	1.1903	0.9261	0.4365	0.9302	0.764	0.8285	1.0488	0.706	2.6386	1.185	0.8319	1.5646	0.7494	0.3206
1753	p-aminobenzoate (PABA)	Xenobiotics	Benzoate metabolism	596	LC/MS Pos	875	2120	138.1	7057990978	150-13-0;	C00568	HMDB01392	0.4517	1.1947	1.0436	1.4783	0.9132	0.4864	0.5727	1.3693	0.996	1.2217	1.2868	1.1458	0.775	0.6197	0.9544	1.1541	1.0379	1.2438	1.0565	0.9174	0.79	1.252	0.8534	1.5526	0.4305	1.4004	0.4465	0.6436	0.4418	0.7774	0.5803	0.9124	1.2582	1.0851	1	1.7051	0.5798
1678	pantothenate	Cofactors and vitamins	Pantothenate and CoA metabolism	1508	LC/MS Pos	1024	2218	220.1	6613	137-08-6;	C00864	HMDB00210	1.1725	1.0962	1.0365	1.4528	0.8397	0.9177	0.8259	1.1243	1.1524	0.9971	1.1625	1.1079	0.8088	0.821	0.9054	0.9118	1.2077	1.2267	1.1856	1.0935	1.0052	0.8558	0.9783	0.9583	0.9925	1.24	0.999	1.001	0.8689	0.6945	0.7814	0.8528	1.0445	1.0186	1.1043	1.0194	0.829
96	phenylalanine	Amino acid	Phenylalanine & tyrosine metabolism	64	LC/MS Pos	460	2056	166.1	69256656140	63-91-2;	C00079	HMDB00159	1.1145	1.3047	0.9913	1.6557	0.8091	0.8938	0.7883	1.3151	1.1873	1.1771	1.291	1.3524	0.731	0.8759	0.8808	0.8273	1.0387	1.2833	1.1337	1.2007	0.8786	0.8334	0.9858	1.0492	0.8385	1.0837	0.833	1.0087	0.8776	0.6324	0.7234	0.9212	1.2374	1.4895	1.2167	1.3122	0.6697
612	phenylalanylaspartate	Peptide	Dipeptide	41419	LC/MS Pos	100003595	1901	281.1	335051	22828-05-3;			2.6685	0.6795	1.7498	1.2595	1.1454	0.4914	1.0862	0.9185	1.6546	0.6768	1.4772	0.8559	0.7726	0.393	1.2911	0.9919	1.0809	0.8585	1.2195	0.393	1.8147	0.957	1.0184	0.5507	0.9242	0.9489	1	0.5182	1.8013	0.4938	2.0718	0.8904	1.2679	1.1255	1.3299	0.7325	1.0843
95	phenyllactate (PLA)	Amino acid	Phenylalanine & tyrosine metabolism	22130	LC/MS Neg	100000774	2237	165.1	3848	828-01-3;	C05607	HMDB00779	0.7191	2.995	0.9651	3.4823	0.748	1.4687	0.8299	2.1625	0.9039	2.4419	1.0015	2.3533	0.6681	1.394	0.5225	1.1293	0.9167	3.0721	0.7469	2.7988	0.8723	1.5632	0.6785	1.1797	0.652	2.0572	0.4701	1.7422	0.613	0.9985	0.7142	1.2276	0.925	2.6414	0.9842	2.3164	0.4867
894	phosphate	Energy	Oxidative phosphorylation	11438	GC/MS	461	1307.7	298.9	1061	7664-38-2 ;	C00009	HMDB01429	1.0598	0.9911	1.1704	1.5821	0.7838	0.7749	0.8178	1.4063	1.2808	0.9453	1.4365	1.2574	1.1422	0.8192	1.077	0.7302	0.9481	1.1328	1.3049	1.4377	0.9211	1.1093	0.4588	0.9033	1.0089	0.8587	0.8635	0.7073	0.9396	0.7044	0.8194	0.9545	1.4326	1.9204	1.0614	1.4861	0.6953
1680	phosphopantetheine	Cofactors and vitamins	Pantothenate and CoA metabolism	15504	LC/MS Neg	100000328	1624	357.2	115254	NA;	C01134	HMDB01416	1.5207	1.2328	1.3131	1.1427	0.9695	0.991	0.9977	0.6638	1.3427	1.1232	1.7026	1.2829	0.7655	0.9628	0.8129	0.9796	1.4169	1.1139	1.247	0.9639	1.132	0.8697	0.9185	0.5603	1.2815	1.2407	0.9605	0.7974	0.9895	0.6298	0.7764	0.6419	2.2655	1.1237	1.9317	1.2086	1.8658
1375	phytosphingosine	Lipid	Sphingolipid	1510	LC/MS Pos	469	5189	318.4		554-62-1;	C12144	HMDB04610	1.5352	1.4741	1.3035	0.8315	1.1477	0.5895	1.1307	0.7211	1.6091	0.7126	1.875	0.4741	1.2566	0.7204	1.4082	0.6366	1.6617	0.6728	1.7199	0.6125	1.0793	0.6906	1.3852	0.7152	1.601	0.8806	1.4408	0.6916	1.2038	0.6172	0.9207	0.8241	1.6434	0.7583	1.3233	0.4036	1.343
294	proline	Amino acid	Urea cycle; arginine-, proline-, metabolism	1898	LC/MS Pos	480	796	116.1	1457426971047	147-85-3;	C00148	HMDB00162	1.0843	1.1244	1.0141	1.3625	0.8094	1.0747	0.7495	1.1257	0.9974	1.043	0.9699	1.2149	0.6675	1.0428	0.6981	0.9587	1.0026	1.1681	1.0637	1.3138	0.7259	0.8223	0.7827	0.8277	0.8959	1.3433	0.9159	1.1373	0.6365	0.658	0.6083	0.8831	1.1168	1.657	1.0887	1.1548	0.9043
579	prolylglutamate	Peptide	Dipeptide	41381	LC/MS Pos	100003673	926.6	245.1	3563697	67644-00-2;			1.0178	0.9504	1.0477	1.4834	0.9561	0.797	0.7801	1.0781	1.0445	1.0216	1.0383	1.3649	0.8246	1.0023	0.8285	1.0405	0.9777	1.0749	1.154	1.0852	0.7563	0.886	1.0092	1.2802	1.0451	1.0813	0.9169	0.9977	0.7981	0.6044	0.7433	0.9638	0.9898	1.5596	0.9255	1.3039	0.7354
406	prolylglycine	Peptide	Dipeptide	40703	LC/MS Pos	100003674	875	173.1	74080766426709	2578-57-6;			0.5935	0.8255	0.8416	1.8967	1.0591	0.9639	0.9197	1.4081	1.4212	1.215	1.5598	1.346	1	0.9916	0.5983	0.7164	1.217	1.1514	1.4395	1.1518	0.761	0.9999	1.4084	1.2085	1.0569	0.9002	0.9528	1.0723	0.9476	0.8247	1.2252	0.7792	0.9251	0.6567	0.959	0.5522	0.5522
580	prolylproline	Peptide	Dipeptide	40731	LC/MS Pos	100003678	1500	213.1	1190292811622590	999-99-9;			1.2312	1.0228	0.8733	0.9208	0.9794	0.8199	0.747	0.8277	1.9116	0.5624	1.7432	1.0687	0.4672	0.7968	0.7759	0.9485	1.5149	0.5711	1.235	1.1891	1.0206	0.5282	1.1334	0.88	0.8056	0.8943	1.751	1.3187	1.4226	0.6696	0.9126	1.1356	1.9835	0.9283	1.3879	1.0714	1.2638
682	pro-pro-pro	Peptide	Polypeptide	40654	LC/MS Pos	100003708	1720.1	310.2	4475718	19285-44-0;			0.9025	0.9905	0.8375	1.0449	0.8042	0.8563	0.9303	0.966	1.1151	1.0411	1.417	1.1205	0.7302	0.7601	0.8833	0.9213	0.9528	0.9708	1.1783	0.9968	0.9461	1.0674	1.0937	1.0032	1.0386	1.1078	1.0777	1.0094	1.1264	0.6957	0.9391	1.0399	2.1537	1.6301	2.0553	1.1695	0.8743
1605	pseudouridine	Nucleotide	Pyrimidine metabolism, uracil containing	33442	LC/MS Neg	821	1104	243.1		1445-07-4;	C02067	HMDB00767	1.4474	0.8821	1.4739	1.0698	1.2828	1.0874	0.8881	1.0304	1.3081	0.7723	1.0123	1.1542	0.7384	0.9675	0.8244	0.7243	1.3485	0.9108	0.9922	1.2837	0.8772	0.7796	1.2516	0.7366	1.1923	0.8852	1.1803	1.025	0.7785	0.6043	0.9679	1.0078	0.8619	1.1472	0.8179	0.9157	1.1769
319	putrescine	Amino acid	Polyamine metabolism	1408	GC/MS	49	1705.8	174		110-60-1;	C00134	HMDB01414	0.5262	1.2574	0.5656	2.2086	0.4326	1.2811	0.4593	1.9254	0.7859	1.488	0.7645	1.6289	0.5405	1.1193	0.5399	1.1761	0.4939	2.0664	0.5468	1.797	0.4251	1.5166	0.4743	1.3826	0.5068	1.3287	0.5085	1.1976	0.5158	1.0532	0.4982	1.3651	0.7086	2.4817	1.0788	1.881	0.2605
1696	pyridoxal	Cofactors and vitamins	Pyridoxal metabolism	1651	LC/MS Pos	491	1210	168.1	1050	65-22-5;	C00250	HMDB01545	1.2112	0.7198	1.2742	1.0934	1.0215	0.7424	1.002	1.2614	1.4356	0.8602	1.6631	0.9294	1.053	0.6775	0.998	0.793	1.2683	0.9743	1.3162	0.9949	1.1494	0.9332	1.0671	0.9944	1.1216	0.8255	1.0883	0.804	1.0316	0.7012	0.8756	0.9098	1.3855	0.9326	1.2595	0.7211	1.1226
1724	pyridoxine (Vitamin B6)	Cofactors and vitamins	Vitamin B6 metabolism	608	LC/MS Pos	936	1386	170.1	1054	58-56-0;	C00314	HMDB02075	1.0157	0.5871	1.0195	1.3939	0.849	0.6991	0.8963	1.1864	1.4347	0.7758	1.7974	1.0558	1.116	0.6578	1.4093	0.854	1.2706	0.8383	1.033	0.842	1.1775	0.7027	0.892	1.0381	0.9297	1.0404	0.995	0.968	0.873	0.7089	0.6451	1.0528	1.6479	0.9683	1.4711	1.2132	0.7214
440	pyroglutamylvaline	Peptide	Dipeptide	32394	LC/MS Neg	100001132	1755	227.2	152416	21282-10-0;			1.0565	0.943	0.8608	0.9927	0.8778	0.8565	0.7064	1.0516	1.2171	1.2521	1.0707	1.7289	0.7185	0.9154	0.8941	1.0073	1.1909	1.2931	1.1394	1.0293	1.0305	1.5675	0.8515	1.0769	0.9154	1.1175	0.8256	1.3368	0.8166	0.9547	0.7385	0.7154	0.8792	1.2534	0.9064	1.0616	0.9856
895	pyrophosphate (PPi)	Energy	Oxidative phosphorylation	2078	GC/MS	495	1642.3	451	644102	1466-09-3;2466-09-3;	C00013	HMDB00250	0.5723	0.095	1.651	0.9122	1.6016	0.1017	0.8586	1.1036	1.467	0.5404	7.319	1.366	0.8962	0.8374	1.8142	0.7692	4.4457	0.1602	1.1623	1.9846	2.3135	0.4969	1.9851	0.095	1.6138	0.4302	0.8583	0.5918	3.5362	0.5524	1.5501	0.6619	0.095	0.095	2.1104	0.095	0.6102
818	pyruvate	Carbohydrate	Glycolysis, gluconeogenesis, pyruvate metabolism	599	GC/MS	823	1130.6	217	107735	127-17-3;	C00022	HMDB00243	1.4362	0.3122	1.3986	0.9037	1.1029	0.5333	1.1344	1.1693	1.4913	0.4659	1.6101	1.3838	1.2917	0.8101	1.422	0.9208	1.5963	0.4943	2.0727	0.7611	1.3952	0.6585	0.9732	1.0268	0.848	0.6326	0.9479	0.7146	0.9161	0.8105	0.7377	1.2998	2.3789	0.7836	2.3642	1.1136	0.838
1667	quinolinate	Cofactors and vitamins	Nicotinate and nicotinamide metabolism	1899	GC/MS	182	1697.7	296.1	1066	89-00-9;	C03722	HMDB00232	0.752	0.5344	0.6353	1.4983	1.049	1.1203	1.2976	1.2441	0.4651	1.1302	0.8598	0.7252	0.647	1.3522	1.0904	0.9254	0.7245	0.377	1.1194	0.8765	1.1716	1.1741	1.1263	1.4496	1.0789	1.0325	0.9149	0.7939	0.377	0.7572	0.8201	1.19	1.0884	0.8659	0.5524	1	0.5035
1699	riboflavin (Vitamin B2)	Cofactors and vitamins	Riboflavin metabolism	1827	LC/MS Pos	500	3111	377.2	493570	83-88-5;	C00255	HMDB00244	0.895	0.9572	1.0525	1.1695	0.8252	0.9316	0.8722	1.2143	1.2168	1.0601	1.2415	1.2104	0.8402	0.8029	1.0057	1.021	1.1149	1.1431	1.201	1.1137	0.9181	0.9651	1.0197	1.2422	0.8895	1.0595	0.8755	0.9511	0.9033	0.8632	0.679	1.1088	0.8896	0.9943	1.1541	0.8606	0.765
841	ribose	Carbohydrate	Nucleotide sugars, pentose metabolism	12080	GC/MS	914	1639.2	204	5311110	50-69-1;	C00121	HMDB00283	0.8491	0.3778	1.0358	1.091	0.778	0.6527	0.8494	2.0303	1.2377	1.033	1.033	1.5298	0.657	0.8363	0.9993	1.1778	1.1128	0.7235	1.0963	0.8236	0.9438	1.0007	1.1273	1.7455	0.6918	0.486	0.6842	0.8528	0.4241	1.1059	0.4349	1.686	1.5941	1.0344	1.5745	0.9052	0.369
844	ribose 5-phosphate	Carbohydrate	Nucleotide sugars, pentose metabolism	561	GC/MS	19	1928.4	315.1	447634	18265-46-8;108321-05-7;	C00117	HMDB00618	1.8693	0.25	1.9571	0.4858	1.2399	0.487	1.1593	0.9995	1.6978	1.0482	4.2487	2.0874	0.669	0.6788	0.9735	1.5518	3.2033	0.4084	2.3425	0.4998	1.8949	0.49	2.0819	1.1621	0.9376	0.1533	0.6485	0.7934	1.9197	0.7244	0.8893	1.0715	3.8807	0.8665	2.3161	0.7148	0.1533
846	ribulose	Carbohydrate	Nucleotide sugars, pentose metabolism	35855	GC/MS	100000147	1662	306.1	79021	488-84-6;	C00309	HMDB00621	1.5359	0.4267	1.06	0.8781	1.1871	0.545	0.9991	1.0938	0.9463	0.9971	0.9593	1.3305	0.6856	0.6722	1.0728	0.9835	1.8818	0.8815	1.8352	0.9014	1.3944	0.8145	1.5013	1.0009	1.22	0.9447	0.9265	1.1707	0.474	1.041	1.1124	0.8955	1.5186	0.6142	1.1112	0.8237	1.6065
847	ribulose 5-phosphate	Carbohydrate	Nucleotide sugars, pentose metabolism	1474	GC/MS	296	1910	214.1	439184	18265-46-8;108321-99-9;	C00199	HMDB00618	1.1863	0.7738	1.3626	1.4813	0.9573	1.0089	1.0778	0.9882	1.2794	0.6426	1.5217	0.9099	0.9799	0.7354	1.2493	0.8389	1.4433	1.0021	1.4689	1.0577	0.9979	0.9501	1.191	0.8421	1.2479	0.6503	0.8225	0.476	0.7967	0.7819	1.0401	1.3127	1.5328	1.2566	1.2484	1.0098	0.1351
89	saccharopine	Amino acid	Lysine metabolism	1495	LC/MS Pos	392	695	277.1	160556	997-68-2;	C00449	HMDB00279	1.4706	0.7925	1.604	0.6774	1.397	0.7111	1.1583	0.7041	1.7235	0.7926	1.644	0.9287	1.0812	0.6425	1.1611	0.6451	1.4272	0.6196	1.5127	0.7279	1.3355	0.5725	1.2565	0.5498	1.336	0.8879	1.548	0.8372	1.3172	0.5628	1.4696	0.6363	2.0916	0.846	1.7588	0.7735	1.5733
265	S-adenosylhomocysteine (SAH)	Amino acid	Cysteine, methionine, SAM, taurine metabolism	15948	LC/MS Neg	197	1821	383.1		979-92-0;	C00021	HMDB00939	1.1733	0.9931	1.3138	1.274	0.9203	0.6777	0.9108	0.8266	1.376	1.1309	1.4971	1.2913	0.8976	0.6923	1.0069	0.7927	1.3248	1.2177	1.3492	1.1124	1.0608	0.8157	1.0413	0.8361	0.9884	1.0735	0.9791	0.8979	0.7591	0.6335	0.5503	0.8374	1.3744	1.1457	1.3274	1.0228	0.363
838	sedoheptulose-7-phosphate	Carbohydrate	Nucleotide sugars, pentose metabolism	35649	GC/MS	100001628	2070	691.35	616	2646-35-7;	C05382	HMDB01068	1.7636	1.0395	2.1981	0.6968	1.5937	1.0972	1.8951	0.6366	2.201	0.5395	2.7302	0.8142	0.6043	0.564	1.4273	0.8391	3.3684	0.6334	2.2417	0.8852	1.4108	0.7519	2.5577	0.5922	1.4797	0.6872	1.0873	0.9406	0.7831	0.999	1.0523	1.0711	2.292	0.6293	1.3991	0.5839	0.1819
8	serine	Amino acid	Glycine, serine and threonine metabolism	1648	GC/MS	503	1389.1	204	59516857581	56-45-1;	C00065	HMDB00187	1.2552	0.9603	1.183	1.022	1.0232	0.9418	1.0763	0.841	1.0469	0.8136	1.1821	1.0145	1.1371	0.8352	1.1695	0.9094	1.0919	0.9524	1.3517	0.9834	1.0985	0.8024	1.0428	0.8936	1.1927	1.0987	1.0173	0.956	0.8809	0.7067	0.9855	0.9174	1.5108	0.9778	1.2832	0.7873	0.9147
570	serylisoleucine*	Peptide	Dipeptide	40193	LC/MS Pos	100003201	2021	219.2		510-791-9560;			1.0279	0.6694	1.3946	0.9561	1.4877	0.667	1.0995	0.6997	1.8833	0.7185	1.8677	0.7789	0.8668	0.702	1.1021	0.5163	1.6553	0.9144	1.4254	1.0665	1.2971	0.7566	1.127	0.9026	1.0899	0.6069	1.1194	0.3995	1.1134	0.6467	0.9721	0.6558	1.5349	1.2361	2.4114	0.7912	1.1791
532	serylleucine	Peptide	Dipeptide	40066	LC/MS Pos	100003202	2106	219.2		6665-16-3;			1.0913	0.4733	1.0721	0.6601	0.8218	0.88	0.7888	1.0483	1.6123	0.9023	1.4485	0.7932	0.6544	0.9095	0.7945	0.7989	1.32	1.1746	1.272	1.0646	1.1362	1.0411	1.0332	0.9791	1.0266	0.6232	1.0209	0.9586	1.2376	0.7835	0.7855	0.7414	1.3857	1.273	2.0453	1.2546	0.9078
339	S-lactoylglutathione	Amino acid	Glutathione metabolism	15731	LC/MS Pos	1343	1683	380.1	1083	54398-03-7;	C03451	HMDB01066	0.8273	1.3355	1.0577	0.9783	0.9109	0.976	1.1598	1.398	1.461	0.9512	1.3864	0.8982	1.2344	0.7195	0.9709	0.9407	0.9357	1.4993	1.4632	0.7506	1.4469	0.8885	1.0216	1.3008	0.7173	1.536	0.893	0.8695	1.2172	0.6996	1.1485	0.9819	1.0181	1.5206	1.2752	1.3304	0.3177
759	sorbitol	Carbohydrate	Fructose, mannose, galactose, starch, and sucrose metabolism	15053	GC/MS	506	1843	319.1	107428	6706-59-8;	C00794	HMDB00247	1.2679	1.1143	1.2495	1.3094	0.8136	0.8656	0.8859	0.93	1.3473	1.2681	1.6793	1.587	0.7572	0.8484	0.8414	0.8474	1.3449	1.3765	1.4006	1.3354	0.7726	0.8244	0.8479	0.7927	1.1307	1.2462	1.0615	1.1875	0.691	0.6859	0.8136	0.9385	1.8548	1.6247	1.8136	1.283	0.5134
322	spermidine	Amino acid	Polyamine metabolism	485	LC/MS Pos	50	533	146.2	1102	124-20-9;	C00315	HMDB01257	0.5724	1.1823	0.5955	2.3842	0.587	1.2119	0.4469	1.8481	0.8583	1.42	0.8102	1.908	0.4778	1.2209	0.6441	1.1855	0.7001	1.6755	0.7109	1.7231	0.5506	1.2761	0.5529	1.5161	0.5787	1.3238	0.5102	1.1758	0.4664	0.9747	0.4097	1.225	1.0766	2.1987	1.0253	2.0338	0.1745
1371	sphinganine	Lipid	Sphingolipid	17769	LC/MS Pos	313	5175	302.3	3126	3102-56-5;	C00836	HMDB00269	1.2862	1.0828	1.3368	0.4107	1.1971	0.4043	0.9435	0.4483	1.5952	0.378	2.1784	0.201	1.3462	0.4245	1.424	0.2777	1.8106	0.4376	1.7398	0.4551	1.0565	0.5344	1.1823	0.4975	2.0324	0.5144	1.6978	0.5657	1.2625	0.3705	1.3148	0.6275	1.485	0.4918	1.2704	0.2775	1.354
1400	squalene	Lipid	Sterol/Steroid	1518	GC/MS	508	2205	69	638072	111-02-4;	C00751	HMDB00256	0.7859	0.8595	1.1751	1.1292	0.9414	1.2548	1.1071	1.2782	1.1308	1.1018	1.0177	1.3617	0.8486	0.8123	1.0084	0.8555	0.9745	0.9957	0.824	0.7388	0.9117	1.0635	0.9555	1.0825	0.9798	0.8331	0.9463	0.9674	1.1035	0.94	1.1312	1.105	1.4883	1.4234	1.5047	1.0043	0.7347
931	stearate (18:0)	Lipid	Long chain fatty acid	1358	LC/MS Neg	439	5886	283.4	5281	57-11-4;	C01530	HMDB00827	1.0651	0.8919	1.3773	1.2038	0.9656	0.689	0.8336	1.2616	1.1145	0.9456	1.2304	1.2059	1.1902	0.8319	1.1234	1.0266	1.0853	0.9433	1.1641	1.6763	0.97	0.8473	0.949	0.9159	1.1127	1.0165	0.908	0.9294	0.9558	0.7281	0.949	1.107	1.365	1.3235	1.5021	0.9712	0.6389
882	succinate	Energy	Krebs cycle	1437	GC/MS	252	1348	247	1110	110-15-6;	C00042	HMDB00254	1.3972	0.7944	1.3543	0.8479	1.3619	0.6717	1.395	0.6555	1.4112	0.7547	1.4598	0.8794	1.1816	0.6035	1.2022	0.6414	1.3224	0.8049	1.4607	0.8163	1.2964	0.6337	1.2935	0.6142	1.2949	0.7791	1.1206	0.7202	1.1585	0.496	1.1719	0.6472	1.509	0.7381	1.4277	0.6047	1.1837
1701	thiamin (Vitamin B1)	Cofactors and vitamins	Thiamine metabolism	5341	LC/MS Pos	873	740	265.1		59-43-8;	C00378		1.2083	0.756	1.1521	0.9731	1.163	0.7386	1.0798	0.9958	1.3545	0.7693	1.4443	0.9535	1.0042	0.7181	1.1276	0.788	1.1502	0.8866	1.2147	0.9734	1.2679	0.7758	1.1173	0.8799	1.0265	0.7197	1.0354	0.6861	1.1652	0.6413	0.912	0.8034	1.3582	1.0932	1.4799	0.9339	1.1407
1703	thiamin diphosphate	Cofactors and vitamins	Thiamine metabolism	35670	LC/MS Neg	522	1295	422.9	9068	154-87-0;	C00068	HMDB01372	0.9863	0.6568	1.1231	0.7399	1.1774	0.4723	1.2299	0.8868	1.1926	0.6017	1.3785	0.5324	1.431	0.8246	1.4096	0.721	1.1646	0.8626	1.2819	0.7129	1.1818	0.8768	1.3381	0.8784	1.2727	0.9075	1.2308	0.8334	1.2968	0.6886	1.1643	0.8015	1.6862	1.2306	1.8849	0.9019	0.9765
17	threonine	Amino acid	Glycine, serine and threonine metabolism	1284	LC/MS Pos	564	713	120.1	69710196288	72-19-5;	C00188	HMDB00167	2.3328	0.6435	2.3113	0.6979	1.6775	0.3798	1.4885	0.4608	2.4474	0.6035	2.2844	0.6291	1.2735	0.3219	1.3679	0.272	2.5015	0.6982	2.4893	0.7274	1.6439	0.3477	1.7691	0.3664	1.8548	0.5537	1.9202	0.5124	1.3969	0.2623	1.2726	0.2948	2.0686	0.6294	1.8794	0.5441	1.5895
428	threonylisoleucine	Peptide	Dipeptide	42972	LC/MS Pos	100003203	2135	233.2					0.6399	0.9009	1.1617	2.3831	0.9342	1.216	1.363	1.8141	1.299	0.9736	1.51	1.4628	0.5648	0.5228	1.0018	0.9801	0.5836	1.3635	1.3589	0.8736	1.3391	1.2442	0.9729	0.9237	0.4123	1.4254	0.8882	0.6717	1.0145	0.9982	0.7139	0.9436	1.0942	0.8985	1.464	1.2652	0.5084
536	threonylleucine	Peptide	Dipeptide	40051	LC/MS Neg	100003204	1952	231.2	4420322	50299-12-2;			0.5862	0.926	0.9333	1.757	1.0904	1.2731	1.4297	2.2723	1.0914	1.9024	1.1332	1.7913	0.5669	0.9586	0.7132	0.8627	0.6324	1.6708	0.6861	1.1768	1.0333	1.4644	0.9655	1.2838	0.4847	1.2238	0.5711	0.6837	1.2244	0.9667	0.9247	1.3418	0.4849	1.4898	0.8396	0.908	0.72
429	threonylvaline	Peptide	Dipeptide	42011	LC/MS Pos	100003534	1574.5	219.2	4167214278432	99032-17-4;			0.8673	0.8976	1.0458	1.534	1.0693	0.9995	0.9423	1.4758	1.224	1.2477	1.2195	1.2819	0.8063	0.7741	0.8666	0.7618	0.8996	1.1599	1.065	1.0786	1.0732	1.0005	1.199	0.9176	0.8383	1.019	0.7734	0.7693	1.0929	0.6962	0.8062	0.8935	0.8827	1.2777	1.4639	1.0867	0.6842
1596	thymidine	Nucleotide	Pyrimidine metabolism, thymine containing	2183	LC/MS Pos	872	1976	242.9	5789	50-89-5;	C00214	HMDB00273	1.1586	0.8641	1.0551	1.1545	1.0076	0.8955	0.9106	1.1813	1.3046	0.8384	1.2994	1.1313	0.8666	0.7289	0.9684	1.0407	1.0748	0.9013	1.0656	0.8487	0.9992	0.8355	0.9832	1.1649	0.8525	0.792	0.9533	0.6881	1.0152	0.8695	0.9405	1.2778	1.5161	1.0008	1.7286	0.9819	1.0781
1595	thymine	Nucleotide	Pyrimidine metabolism, thymine containing	604	GC/MS	882	1429.1	255	1135	65-71-4;	C00178	HMDB00262	1.0145	0.8478	1.0768	0.4593	0.7914	0.8794	0.6506	1.1505	1.823	0.7626	1.0324	0.9855	1.0594	1.1272	1.0146	1.5076	1.0636	0.6907	1.235	1.041	0.4849	0.8243	1.2366	0.5717	0.3799	1.0658	1.2415	0.3799	0.3799	0.5977	0.672	0.3799	0.3799	1.0539	0.842	0.5009	0.765
765	trehalose	Carbohydrate	Fructose, mannose, galactose, starch, and sucrose metabolism	15573	GC/MS	915	2174.9	361.2	7427	6138-23-4;	C01083	HMDB00975	0.0648	3.8765	0.0904	5.2143	0.063	2.5904	0.0603	3.1215	0.1067	5.5915	0.1274	5.2367	0.0741	1.8951	0.0922	1.7123	0.0966	4.2049	0.0976	3.5091	0.0781	2.9391	0.0868	2.6705	0.0721	2.5659	0.0605	2.2116	0.0438	1.8234	0.0304	2.1217	0.3114	4.7889	0.4197	5.4882	0.0148
171	tryptophan	Amino acid	Tryptophan metabolism	54	LC/MS Pos	565	2445	205.1	69235166305	73-22-3;	C00078	HMDB00929	0.9974	1.0268	0.9677	1.5859	0.7473	0.8642	0.7482	1.2391	1.2431	1.0697	1.4257	1.3355	0.8683	0.9104	0.9863	0.9157	1.2065	1.2774	1.2607	1.3028	0.9827	0.9484	1.0831	1.1923	0.9198	1.2245	0.9299	0.9785	0.8432	0.6957	0.7439	0.9711	1.3093	1.4365	1.248	1.3621	0.6078
206	tryptophanol	Amino acid	Tryptophan metabolism	43386	LC/MS Neg	100004275	3847.3	160.1	10685	526-55-6;	C00955	HMDB03447	0.8328	1.2906	0.7103	1.608	0.7025	0.8942	0.7212	1.0172	0.9689	1.193	1.0509	1.2468	0.8339	1.0866	0.8744	1.0094	1.1052	1.8502	1.1737	1.7141	1.0845	1.2696	0.9393	1.2079	0.7006	1.2888	0.6731	1.0132	0.6492	0.7792	0.5848	0.8995	0.885	1.1745	0.9906	1.1386	0.62
113	tyrosine	Amino acid	Phenylalanine & tyrosine metabolism	1299	LC/MS Pos	815	1516	182.1	60576942100	60-18-4;	C00082	HMDB00158	1.0458	1.0291	1.0128	1.4479	0.7965	0.8615	0.7584	1.155	1.1246	1.052	1.2625	1.208	0.8123	0.791	0.9469	0.7991	1.0888	1.2111	1.2459	1.2202	0.9887	0.8367	1.0113	0.9798	0.9082	1.0516	0.8919	0.9736	0.8053	0.6103	0.7213	0.8326	1.1869	1.3255	1.0933	1.2404	0.6842
2167	tyrosol	Xenobiotics	Food component/Plant	41515	GC/MS	100003493	1576.7	179.1	10393	501-94-0;	C06044	HMDB04284	0.9329	2.0747	0.8706	2.3168	0.6626	1.4016	0.8079	1.4775	0.9208	1.4123	0.784	1.7904	0.7306	1.2482	0.6555	1.113	0.9645	2.3115	1.0355	2.2746	0.82	1.3418	0.8205	1.2524	0.6516	1.714	0.6738	1.4116	0.5437	0.8732	0.6004	1.1833	0.6885	1.7574	0.6935	1.2486	0.6448
849	UDP-glucose	Carbohydrate	Nucleotide sugars, pentose metabolism	32344	GC/MS	1096	1986	243.1	8629	117756-22-6;	C00029	HMDB00286	1.2882	0.9588	1.3056	0.9847	1.831	0.8929	1.6001	0.5762	1.1638	0.6432	1.8869	0.5842	1.4929	0.813	1.3761	0.5087	1.5497	1.1294	1.8844	1.2123	1.5632	0.4361	1.1214	0.4255	1.2392	0.9274	0.9542	0.6513	1.0523	0.4108	1.0153	0.4207	1.1864	0.9329	1.3157	0.8647	0.4709
1602	uracil	Nucleotide	Pyrimidine metabolism, uracil containing	605	GC/MS	825	1370.4	241	1174	66-22-8;	C00106	HMDB00300	0.7965	1.0732	1.0071	1.4365	0.7198	1.1964	0.7801	1.3659	1.148	0.9929	1.2663	1.3876	0.6039	0.9347	0.7711	1.0938	0.9148	1.091	0.9075	1.0734	0.744	1.0861	0.859	1.399	0.6778	0.9289	0.5893	0.8655	0.569	0.9636	0.615	1.2809	1.2786	1.252	1.3897	1.1913	0.4599
1604	uridine	Nucleotide	Pyrimidine metabolism, uracil containing	606	LC/MS Neg	535	1430	243.1	6029	58-96-8;	C00299	HMDB00296	0.417	0.8506	0.7701	1.7726	0.4654	0.712	0.4994	1.8168	1.0583	1.197	1.2062	1.4239	0.5952	0.75	1.0469	0.9996	0.7072	1.6373	1.0004	1.3199	0.7499	1.0628	0.7634	1.4359	0.4671	1.3236	0.5021	1.0255	0.1785	0.7836	0.0661	0.9848	1.4972	1.9696	2.1554	1.6474	0.2824
226	valine	Amino acid	Valine, leucine and isoleucine metabolism	1649	LC/MS Pos	566	1040	118.1	69710186287	72-18-4;	C00183	HMDB00883	1.0565	1.0981	1.0481	1.7588	0.8248	0.8589	0.8339	1.322	1.125	1.0522	1.2422	1.2462	0.7947	0.8691	0.8845	0.8953	1.0139	1.185	1.0553	1.0866	0.8033	0.7692	0.9252	1.0255	0.8522	1.0762	0.8676	0.9151	0.7772	0.6722	0.6439	0.922	1.2592	1.284	1.0369	1.2761	0.6376
464	valylleucine	Peptide	Dipeptide	39994	LC/MS Neg	100003210	3301	229.3	352039	22906-55-4;			0.9905	0.8514	1.1198	1.1046	1.1209	0.9558	1.1152	1.1301	1.1797	1.3147	1.4831	1.1505	0.7884	0.717	0.8125	0.7939	0.9894	1.2626	1.0767	0.6877	1.0202	1.1598	1.0716	1.1027	0.8666	0.6073	0.9631	0.6229	1.0465	0.8317	0.7689	0.8243	1.0095	1.3406	1.297	0.9535	0.7787
562	valyllysine	Peptide	Dipeptide	41384	LC/MS Neg	100003643	1601.8	244.2	5253210	22677-62-9;			0.7956	0.9833	1.0121	1.1624	0.9656	1.0338	0.9425	1.5425	1.2691	1.201	1.3796	1.324	0.6704	0.8289	0.681	0.9103	0.8892	1.2861	1.0359	1.1723	0.9871	1.178	1.032	1.3135	0.7046	0.9442	0.7359	0.7705	0.9879	0.9489	0.795	1.2294	1.3015	1.2927	1.2364	0.9864	0.877
629	valylthreonine	Peptide	Dipeptide	44543	LC/MS Neg	100004584	1667	217.1	4046492	72636-02-3 ;			0.9861	0.8443	1.0809	1.1805	1.1337	0.9803	1.0821	1.3942	1.2799	1.1517	1.2659	1.1985	0.7776	0.6279	0.6781	0.7618	0.9973	1.1913	1.0198	0.916	1.075	1.0019	1.0941	1.0175	0.8233	0.7501	0.7713	0.5108	1.0612	0.8057	0.8036	0.9981	1.0046	1.1845	1.2396	0.9575	0.9951
1503	xanthine	Nucleotide	Purine metabolism, (hypo)xanthine/inosine containing	3147	GC/MS	1004	1889.9	353	1188	69-89-6;	C00385	HMDB00292	1.1258	0.9892	1.3268	0.7033	1.0108	1.026	0.9414	0.7875	1.5918	0.8622	1.4387	1.0741	0.9584	0.7508	1.0189	0.8532	1.2174	0.6324	1.0793	0.6324	0.9632	0.7052	1.0365	1.0146	1.031	0.7239	0.8991	0.7026	1.044	0.8589	0.9703	1.1458	1.7173	0.8893	1.6565	0.844	1.1476
1504	xanthosine	Nucleotide	Purine metabolism, (hypo)xanthine/inosine containing	15136	LC/MS Pos	100000299	1785	285	64959	146-80-5;	C01762	HMDB00299	1.5349	0.9876	1.1773	0.9603	1.5392	0.8087	1.5129	0.573	1.6409	0.4052	1.0761	0.3632	1.5805	0.7096	0.8963	0.6332	1.0124	0.6235	1.3786	1.0967	1.5982	0.7744	1.3218	0.6879	0.9237	1.0192	1.106	1.1766	2.9424	0.5968	2.6414	0.7978	1.0424	0.7956	0.5751	0.6119	2.4817
858	xylulose	Carbohydrate	Nucleotide sugars, pentose metabolism	18344	GC/MS	100000421	1668	306.1	5289590	551-84-8;	C00310	HMDB00654	1.5603	0.189	0.9872	0.3665	0.9369	0.3924	0.9395	0.6846	1.2381	0.5364	1.2854	1.3918	0.189	0.5762	1.2434	1.755	2.0798	0.189	1.6608	0.5935	1.3144	0.7096	1.6669	1.0128	0.9185	0.5518	1.0302	1.0751	0.314	1.322	0.7283	1.6121	1.4463	0.189	0.6713	0.411	0.3599
[truncated: 3 more columns]

## Sheet: Pathway Heat Map
	University of NC UNCH-02-13VW Yeast WT and HOG1, effects of KCl and pheromone
	Heat map of statistically significant biochemicals profiled in this study. Red and green shaded cells indicate p≤0.05 (red indicates that the mean values are significantly higher for that comparison; green values significantly lower). Light red and light green shaded cells indicate 0.05<p<0.10 (light red indicates that the mean values trend higher for that comparison; light green values trend low…										Fold of Change																				Statistical Values
										X	Two-Way ANOVA Contrasts																ANOVA Main Effects			X	Two-Way ANOVA Contrasts
											KO CTRL	KO KCl	KO KCl+α	KO α-F	WT KCl	KO KCl	WT KCl+α	KO KCl+α	WT α-F	KO α-F	WT KCl+α	KO KCl+α	WT KCl	KO KCl	WT KCl+α	KO KCl+α	Genotype Main Effect	Treatment Main Effect	Genotype Treatment Interaction		KO CTRL		KO KCl		KO KCl+α		KO α-F		WT KCl		KO KCl		WT KCl+α		KO KCl+α		WT α-F		KO α-F
																															WT CTRL		WT KCl		WT KCl+α		WT α-F		WT CTRL		KO CTRL		WT CTRL		KO CTRL		WT CTRL		KO CTRL
	Pathway Sort Order	Super Pathway	Sub Pathway	Biochemical Name	Platform	Comp ID	KEGG	HMDB	PUBCHEM	X	WT CTRL	WT KCl	WT KCl+α	WT α-F	WT CTRL	KO CTRL	WT CTRL	KO CTRL	WT CTRL	KO CTRL	WT KCl	KO KCl	WT α-F	KO α-F	WT α-F	KO α-F				X	p-value	q-value	p-value	q-value	p-value	q-value	p-value	q-value	p-value	q-value	p-value	q-value	p-value	q-value	p-value	q-value	p-value	q-value	p-value
	1	Amino acid	Glycine, serine and threonine metabolism	glycine	GC/MS	11777	C00037	HMDB00123	5257127;750		0.8	0.78	0.83	0.82	1.45	1.4	1.4	1.45	0.99	1.01	0.97	1.03	1.46	1.38	1.41	1.42					0.0122	0.0142	0.0039	0.0082	0.0314	0.0474	0.0266	0.0297	0.0001	0.0002	0.0004	0.001	0.0003	0.0004	0.0001	0.0002	0.8873	0.9949	0.851
	4			N-acetylglycine	GC/MS	27710		HMDB00532	10972		0.84	0.97	1	0.92	1.36	1.57	1.29	1.54	0.94	1.04	0.95	0.98	1.44	1.51	1.37	1.48					0.1146	0.0661	0.782	0.3977	0.9454	0.3955	0.4725	0.1679	0.0181	0.0166	0.0006	0.0012	0.0496	0.0284	0.0007	0.0008	0.5744	0.9949	0.7453
	7			beta-hydroxypyruvate	GC/MS	15686	C00168	HMDB01352	964		0.37	0.62	1.51	0.62	0.8	1.33	0.96	3.92	1.34	2.25	1.2	2.94	0.6	0.59	0.72	1.74					0.0154	0.016	0.497	0.283	0.1187	0.1177	0.0837	0.0546	0.1829	0.1044	0.612	0.3382	0.5118	0.1743	0.0014	0.0014	0.493	0.9949	0.1517
	8			serine	GC/MS	1648	C00065	HMDB00187	5951;6857581		0.83	0.87	0.92	0.88	0.79	0.83	0.78	0.87	0.99	1.05	0.99	1.05	0.8	0.79	0.79	0.83					0.0087	0.0117	0.0498	0.0603	0.2583	0.2028	0.0708	0.0497	0.0012	0.0017	0.0084	0.012	0.0008	0.0009	0.0492	0.0324	0.8882	0.9949	0.4376
	12			homoserine	GC/MS	23642	C00263	HMDB00719	12647;6971022		0.71	0.67	0.72	0.78	0.9	0.85	0.89	0.91	0.99	1.09	1	1.07	0.9	0.78	0.9	0.84					0.0001	0.0008	2.2152e-05	0.0002	0.0005	0.0021	0.0045	0.0101	0.1805	0.1038	0.0565	0.0579	0.1392	0.0657	0.3162	0.1407	0.8813	0.9949	0.2614
	14			O-acetylhomoserine	LC/MS pos	31539	C01077		439389		0.81	0.83	0.9	0.8	1.04	1.07	1	1.11	1.03	1.02	0.96	1.04	1.02	1.05	0.97	1.1					0.0059	0.0087	0.011	0.02	0.1952	0.1722	0.0047	0.0104	0.5571	0.2541	0.4041	0.2617	0.8775	0.261	0.1508	0.083	0.7296	0.9949	0.7943
	17			threonine	LC/MS pos	1284	C00188	HMDB00167	6971019;6288		0.68	0.54	0.57	0.68	0.28	0.22	0.28	0.23	0.97	0.98	0.99	1.05	0.29	0.23	0.29	0.24					0.0001	0.0008	8.3096e-08	1.0257e-06	3.8344e-07	5.1503e-06	0.0002	0.0011	2e-15	8.7e-14	0	1e-15	2e-15	3.7e-14	0	2e-15	0.7492	0.9949	0.8132
	18			N-acetylthreonine	LC/MS neg	33939	C01118		4651717		0.73	0.6	0.69	0.71	1.36	1.12	1.14	1.09	1.02	1	0.84	0.97	1.33	1.13	1.11	1.09					0.0165	0.0168	0.0002	0.0009	0.0127	0.024	0.0109	0.0184	0.0228	0.0198	0.4384	0.2773	0.4232	0.1508	0.4884	0.1967	0.8745	0.9949	0.9901
	19			allo-threonine	GC/MS	15142	C05519	HMDB04041	99289		0.66	0.51	0.56	0.68	1.33	1.04	1.32	1.12	1.03	1.06	0.99	1.08	1.3	0.98	1.28	1.06					1.0059e-05	0.0002	1.4703e-09	3.9927e-08	4.8286e-08	9.7286e-07	4.0199e-05	0.0004	0.0012	0.0018	0.6829	0.3596	0.0024	0.0023	0.16	0.0861	0.8214	0.9949	0.4862
	24		Alanine and aspartate metabolism	aspartate	GC/MS	15996	C00049	HMDB00191	5960		0.76	0.63	0.69	0.79	0.86	0.71	0.88	0.8	1.03	1.05	1.03	1.13	0.84	0.67	0.86	0.76					0.0508	0.0363	0.0008	0.0022	0.0065	0.015	0.0837	0.0546	0.2664	0.141	0.0085	0.012	0.3687	0.1395	0.0818	0.0508	0.8037	0.9949	0.6243
	25			asparagine	GC/MS	11398	C00152	HMDB00168	6267		0.72	0.77	0.8	0.74	1.2	1.3	1.18	1.31	1.07	1.11	0.98	1.01	1.12	1.17	1.1	1.19					0.0015	0.0045	0.0144	0.0235	0.0231	0.0372	0.006	0.0125	0.083	0.0526	0.012	0.0158	0.0941	0.0484	0.0086	0.0075	0.6133	0.9949	0.3101
	33			alanine	GC/MS	1126	C00041	HMDB00161	5950		0.78	0.68	0.79	0.8	1.84	1.61	1.77	1.78	1.08	1.1	0.96	1.11	1.7	1.46	1.64	1.61					0.0034	0.0065	2.8966e-05	0.0002	0.0039	0.0103	0.0081	0.0154	5.2011e-09	2.8038e-08	6.2035e-07	3.8163e-06	2.1374e-08	6.5035e-08	1.822e-08	7.719e-08	0.3513	0.9949	0.2056
	34			N-acetylalanine	LC/MS neg	1585	C02847	HMDB00766	88064		0.61	1.04	1.24	0.95	0.88	1.51	0.78	1.6	0.58	0.91	0.89	1.06	1.5	1.65	1.34	1.75					0.1019	0.0607	0.8388	0.4147	0.7729	0.3513	0.833	0.2334	0.9039	0.3525	0.0867	0.0809	0.5925	0.1932	0.1611	0.0861	0.1436	0.9949	0.9781
	35			N-carbamoylaspartate	GC/MS	1594	C00438	HMDB00828	5460257		1.49	1.78	1.86	1.35	0.6	0.71	0.62	0.78	1.05	0.95	1.05	1.09	0.57	0.75	0.59	0.82					0.0397	0.0318	0.0068	0.0131	0.0034	0.0094	0.1242	0.0695	0.0175	0.0161	0.0879	0.0813	0.0187	0.0129	0.1541	0.0843	0.7522	0.9949	0.8063
	41		Glutamate metabolism	glutamate	LC/MS pos	57	C00025	HMDB03339	611		0.73	0.65	0.69	0.71	0.34	0.3	0.33	0.31	0.99	0.97	0.98	1.04	0.34	0.31	0.33	0.32					6.5901e-05	0.0006	3.778e-07	4.2747e-06	4.2891e-06	3.9884e-05	1.9446e-05	0.0003	0	9e-15	0	1e-15	0	4e-15	0	1e-15	0.9106	0.9949	0.5966
	46			glutamate, gamma-methyl ester	LC/MS pos	33487			73913		0.85	0.68	0.55	0.71	1.02	0.81	0.92	0.6	1.12	0.93	0.9	0.74	0.91	0.87	0.82	0.64					0.0896	0.0567	0.0002	0.0009	3.2748e-07	4.9485e-06	0.0008	0.0038	0.9039	0.3525	0.0291	0.034	0.3929	0.1448	4.236e-06	1.0067e-05	0.2488	0.9949	0.4494
	47			glutamine	LC/MS pos	53	C00064	HMDB00641	5961		0.71	0.86	1.02	0.77	0.31	0.38	0.27	0.39	0.98	1.07	0.87	1.04	0.32	0.35	0.28	0.37					0.0002	0.0012	0.0639	0.0761	0.7394	0.3438	0.0035	0.0096	2e-15	8.7e-14	2.54e-13	8.346e-12	0	4e-15	8.55e-13	1.0842e-11	0.7625	0.9949	0.4705
	49			gamma-aminobutyrate (GABA)	GC/MS	1416	C00334	HMDB00112	6992099;119		0.66	0.66	0.74	0.9	0.9	0.91	0.86	0.96	0.84	1.15	0.95	1.06	1.08	0.79	1.03	0.84					0.0063	0.0091	0.0151	0.0239	0.0717	0.0827	0.6282	0.2006	0.4228	0.2063	0.6512	0.3525	0.2425	0.1008	0.8976	0.3047	0.1812	0.9949	0.2937
	52			N-acetylglutamate	LC/MS pos	15720	C00624	HMDB01138	1549099		0.78	0.79	0.81	0.83	0.58	0.58	0.54	0.57	0.97	1.03	0.94	0.97	0.59	0.56	0.56	0.55					0.1161	0.0666	0.1342	0.1191	0.1551	0.1442	0.308	0.1259	0.0014	0.0019	0.0017	0.0031	0.0006	0.0007	0.0009	0.001	0.7967	0.9949	0.7514
	56		Histidine metabolism	histidine	LC/MS pos	59	C00135	HMDB00177	773;3651426		0.77	0.84	1	0.97	0.18	0.19	0.19	0.25	0.98	1.25	1.07	1.27	0.18	0.16	0.19	0.2					0.0912	0.057	0.2163	0.1677	0.9216	0.3881	0.9991	0.2663	1.29e-13	2.236e-12	3.7e-13	8.346e-12	3.3e-13	4.059e-12	2.4164e-11	2.1405e-10	0.8334	0.9949	0.1363
	57			N-acetylhistidine	LC/MS neg	33946	C02997		75619		1.12	0.82	0.95	1.02	2.15	1.59	2.09	1.79	1.1	1	0.97	1.13	1.96	1.58	1.9	1.78					0.2652	0.1272	0.0472	0.0588	0.7007	0.3335	0.7915	0.2275	5.2237e-09	2.8038e-08	4.7872e-05	0.0002	1.7996e-08	5.8683e-08	1.3608e-06	3.5919e-06	0.3478	0.9949	0.9325
	73			erythro-imidazole-glycerol-phosphate	GC/MS	38650	C04666		440431		0.57	0.6	0.69	0.61	0.54	0.57	0.55	0.67	1.03	1.1	1.02	1.17	0.52	0.52	0.53	0.61					1.4973e-05	0.0002	4.6259e-05	0.0002	0.0015	0.0053	5.0097e-05	0.0004	2.9419e-06	8.9622e-06	9.1202e-06	3.5267e-05	6.4716e-06	1.276e-05	0.0007	0.0008	0.6651	0.9949	0.3999
	74		Lysine metabolism	cadaverine	GC/MS	15308	C01672	HMDB02322			0.84	0.9	1.08	0.86	2.17	2.32	2.26	2.91	1.15	1.17	1.04	1.25	1.89	1.99	1.97	2.49					0.1846	0.0962	0.4696	0.2772	0.5082	0.2805	0.2593	0.1162	1.5547e-06	5.3105e-06	2.5731e-07	1.7413e-06	6.9259e-07	1.6311e-06	2.4139e-09	1.3836e-08	0.3092	0.9949	0.2238
	81			lysine	LC/MS pos	1301	C00047	HMDB00182	5962		0.84	0.85	0.87	0.83	0.47	0.47	0.44	0.46	1	0.99	0.94	0.97	0.47	0.48	0.44	0.46					0.0441	0.0339	0.0382	0.0512	0.0998	0.1015	0.0288	0.0309	7.1147e-11	5.7283e-10	6.0262e-11	9.0621e-10	1.0893e-11	7.1046e-11	2.887e-11	2.3443e-10	0.9579	0.9949	0.8889
	89			saccharopine	LC/MS pos	1495	C00449	HMDB00279	160556		0.83	0.88	0.78	0.75	0.49	0.52	0.49	0.46	1	0.9	1	0.89	0.49	0.57	0.49	0.51					0.0657	0.0439	0.1415	0.1232	0.0123	0.0236	0.0035	0.0096	1.0292e-08	5.0439e-08	3.1004e-08	2.6226e-07	1.1194e-08	3.7964e-08	1.4782e-09	9.0027e-09	0.8779	0.9949	0.2805
	90			N2-acetyllysine	LC/MS pos	36751	C12989	HMDB00446	6992697;92907		0.76	0.77	0.92	0.83	1.61	1.64	1.49	1.81	0.94	1.01	0.92	1.1	1.73	1.61	1.6	1.78					0.001	0.0033	0.0015	0.0037	0.3042	0.2215	0.0158	0.0222	2.4723e-07	9.9526e-07	1.6872e-07	1.2018e-06	5.7602e-06	1.1822e-05	4.079e-09	2.2081e-08	0.3805	0.9949	0.8697
	91			N6-acetyllysine	LC/MS pos	36752	C02727	HMDB00206	6991978;92832		0.78	0.78	0.84	0.72	1.32	1.32	1.3	1.4	1.05	0.98	0.99	1.06	1.25	1.35	1.23	1.44					0.0106	0.0132	0.0079	0.0149	0.0537	0.0688	0.001	0.0043	0.0029	0.0035	0.004	0.0063	0.0038	0.0032	0.0006	0.0007	0.5399	0.9949	0.7714
	95		Phenylalanine & tyrosine metabolism	phenyllactate (PLA)	LC/MS neg	22130	C05607	HMDB00779	3848		0.82	0.51	0.58	0.79	3.21	1.98	3.08	2.18	1.01	0.98	0.96	1.1	3.17	2.03	3.05	2.24					0.1677	0.0893	4.6828e-05	0.0002	0.0006	0.0023	0.1559	0.0806	3.0313e-09	1.7983e-08	3.5193e-05	0.0001	8.6159e-09	3.1761e-08	7.9956e-06	1.7162e-05	0.9196	0.9949	0.8871
	96			phenylalanine	LC/MS pos	64	C00079	HMDB00159	6925665;6140		0.73	0.62	0.8	0.79	1.17	0.99	1.21	1.32	1.01	1.09	1.03	1.32	1.16	0.91	1.19	1.21					0.0031	0.0063	2.2737e-05	0.0002	0.0271	0.0426	0.0247	0.0288	0.1058	0.0651	0.9268	0.436	0.0669	0.0363	0.0091	0.0078	0.9498	0.9949	0.3733
	113			tyrosine	LC/MS pos	1299	C00082	HMDB00158	6057;6942100		0.76	0.68	0.79	0.79	1.06	0.94	1.14	1.17	1.03	1.07	1.07	1.24	1.03	0.88	1.11	1.1					0.003	0.0062	7.3684e-05	0.0003	0.0082	0.018	0.0101	0.018	0.514	0.2404	0.5023	0.2982	0.152	0.0704	0.0724	0.0461	0.7831	0.9949	0.4575
	114			3-(4-hydroxyphenyl)lactate	LC/MS neg	32197	C03672	HMDB00755	9378		0.8	0.66	0.82	0.81	2.5	2.06	2.32	2.38	0.94	0.95	0.93	1.16	2.65	2.16	2.45	2.49					0.031	0.0261	0.0001	0.0006	0.0536	0.0688	0.0356	0.0351	5.8602e-11	5.0812e-10	1.4385e-08	1.3907e-07	6.7427e-10	3.3628e-09	3.4897e-10	2.6157e-09	0.6398	0.9949	0.6846
	121			4-hydroxyphenylpyruvate	LC/MS neg	1669	C01179	HMDB00707	979		0.79	0.62	0.5	0.48	1.32	1.04	1.21	0.77	1.3	0.79	0.92	0.74	1.01	1.32	0.93	0.98					0.4221	0.181	0.2599	0.1887	0.0581	0.0717	0.0475	0.0408	0.671	0.2887	0.9249	0.436	0.8326	0.2503	0.3548	0.155	0.7028	0.9949	0.3948
	139			N-acetylphenylalanine	LC/MS neg	33950	C03519	HMDB00512	74839		0.77	0.62	0.66	0.87	1.19	0.96	1.13	0.97	0.94	1.07	0.95	1.01	1.26	0.9	1.2	0.9					0.0028	0.006	1.089e-06	1.0562e-05	1.6631e-05	0.0001	0.1274	0.0708	0.0362	0.0277	0.5744	0.3235	0.1842	0.0801	0.6489	0.2441	0.3992	0.9949	0.4157
	141			N-acetyltyrosine	LC/MS neg	32390		HMDB00866	68310		0.8	0.7	0.83	0.8	1.05	0.92	1.03	1.07	1.03	1.04	0.98	1.17	1.02	0.88	1	1.03					0.004	0.0069	2.7559e-05	0.0002	0.0165	0.0308	0.0056	0.012	0.5591	0.2541	0.2405	0.1765	0.832	0.2503	0.4381	0.1832	0.6556	0.9949	0.5635
	146			2-(4-hydroxyphenyl)propionate	LC/MS neg	35632	C03080		102526		0.92	1.23	1.18	1.06	0.88	1.18	1.13	1.44	0.94	1.09	1.28	1.23	0.93	1.08	1.2	1.32					0.7028	0.2599	0.1769	0.1447	0.2711	0.2087	0.6182	0.1991	0.4561	0.2207	0.3194	0.2217	0.4691	0.1623	0.0323	0.0227	0.7963	0.9949	0.5346
	160			o-Tyrosine	LC/MS pos	43392			91482		0.75	0.88	1.13	0.92	0.99	1.16	0.99	1.5	0.92	1.13	1.01	1.29	1.07	1.03	1.07	1.33					0.2824	0.1348	0.9834	0.4545	0.493	0.2772	0.6961	0.2112	0.6029	0.2698	0.5601	0.3226	0.6696	0.2134	0.1845	0.0932	0.7551	0.9949	0.703
	169		Tryptophan metabolism	kynurenate	LC/MS neg	1417	C01717	HMDB00715	3845		1.44	1.48	1.64	1.51	1.33	1.37	1.29	1.47	0.97	1.02	0.96	1.07	1.37	1.34	1.32	1.44					0.002	0.005	0.001	0.0027	7.6611e-05	0.0004	0.0003	0.0019	0.0117	0.0119	0.0066	0.0098	0.0218	0.0146	0.0011	0.0012	0.6585	0.9949	0.8482
	170			kynurenine	LC/MS pos	15140	C00328	HMDB00684	161166;6971029		1.35	1.02	1.08	1.29	1.26	0.96	1.15	0.92	0.99	0.95	0.91	0.96	1.28	1.01	1.17	0.97					0.0077	0.0109	0.8977	0.4338	0.4641	0.2749	0.0245	0.0288	0.0331	0.0259	0.6306	0.3456	0.175	0.0783	0.4801	0.1959	0.967	0.9949	0.6036
	171			tryptophan	LC/MS pos	54	C00078	HMDB00929	6923516;6305		0.71	0.7	0.84	0.78	1.06	1.04	1.16	1.36	1.03	1.13	1.09	1.31	1.03	0.92	1.13	1.21					0.002	0.005	0.0012	0.0031	0.0996	0.1015	0.0219	0.0288	0.5382	0.2489	0.6548	0.3531	0.1681	0.0762	0.0042	0.0038	0.8233	0.9949	0.2436
	184			3-hydroxykynurenine	LC/MS pos	22110	C02794	HMDB00732	89		2.76	1.29	1.27	2.09	3.23	1.51	3.1	1.43	1.27	0.96	0.96	0.95	2.55	1.58	2.45	1.49					1.4459e-08	7.0055e-07	0.0842	0.0901	0.0875	0.097	2.4084e-06	4.7499e-05	7.112e-10	5.0103e-09	0.0067	0.0098	1.4807e-09	6.6074e-09	0.0139	0.0112	0.1398	0.9949	0.7784
	185			3-hydroxyanthranilate	LC/MS pos	32353	C00632	HMDB01476	86		0.99	1.2	1.06	1.05	0.66	0.81	0.71	0.77	0.9	0.96	1.08	0.95	0.73	0.84	0.79	0.8					0.8543	0.2918	0.1179	0.1082	0.5926	0.3089	0.6716	0.207	0.0005	0.0007	0.0426	0.0464	0.0047	0.0037	0.0271	0.02	0.3605	0.9949	0.755
	206			tryptophanol	LC/MS neg	43386	C00955	HMDB03447	10685		0.87	0.74	0.79	0.88	1.51	1.29	1.5	1.37	1.02	1.04	0.99	1.07	1.48	1.23	1.46	1.31					0.2317	0.1134	0.0216	0.0325	0.0969	0.1015	0.366	0.1432	0.0027	0.0033	0.0485	0.0513	0.0039	0.0032	0.0132	0.0107	0.9313	0.9949	0.6998
	215		Valine, leucine and isoleucine metabolism	alpha-hydroxyisocaproate	LC/MS neg	22132	C03264	HMDB00746	83697		0.84	0.26	0.31	1.04	4.95	1.52	4.51	1.63	0.98	1.21	0.91	1.07	5.07	1.26	4.61	1.35					0.2338	0.1139	7.264e-12	4.9315e-10	2.3175e-10	1.4008e-08	0.5411	0.1818	9.6e-14	2.161e-12	0.0038	0.0062	4.99e-13	5.287e-12	0.0007	0.0008	0.6875	0.9949	0.1637
	216			isoleucine	LC/MS pos	1125	C00407	HMDB00172	791		0.75	0.64	0.78	0.83	1.01	0.86	1.07	1.12	0.99	1.09	1.06	1.3	1.02	0.78	1.08	1.02					0.0049	0.0078	6.1402e-05	0.0003	0.0218	0.0362	0.0735	0.0509	0.8966	0.3525	0.1545	0.1275	0.577	0.1904	0.2491	0.1172	0.8788	0.9949	0.3168
	217			leucine	LC/MS pos	60	C00123	HMDB00687	7045798;6106		0.73	0.62	0.75	0.79	1.16	0.98	1.27	1.31	1.04	1.12	1.09	1.34	1.12	0.87	1.22	1.17					0.0033	0.0065	4.1507e-05	0.0002	0.0086	0.0185	0.0231	0.0288	0.1544	0.0893	0.9078	0.436	0.023	0.0152	0.0095	0.0082	0.7441	0.9949	0.2737
	221			N-acetylleucine	LC/MS pos	1587	C02710	HMDB11756	70912		0.62	0.6	0.64	0.93	0.76	0.73	0.7	0.73	0.74	1.11	0.92	0.99	1.02	0.66	0.95	0.65					0.0022	0.0053	0.0006	0.0017	0.0033	0.0092	0.5248	0.1784	0.0524	0.0369	0.0171	0.0212	0.0209	0.0141	0.0295	0.0213	0.0398	0.9949	0.5912
	222			N-acetylvaline	LC/MS neg	1591		HMDB11757	66789		0.95	0.91	0.83	1.05	1.27	1.22	1.52	1.34	1.01	1.12	1.2	1.1	1.26	1.08	1.51	1.19					0.6834	0.2552	0.4812	0.2792	0.1947	0.1722	0.9695	0.2601	0.0664	0.0445	0.1195	0.1064	0.0031	0.0027	0.0293	0.0213	0.8877	0.9949	0.5577
	226			valine	LC/MS pos	1649	C00183	HMDB00883	6971018;6287		0.72	0.69	0.83	0.81	1.07	1.03	1.18	1.36	0.99	1.11	1.1	1.32	1.08	0.93	1.2	1.22					0.0017	0.0045	0.0004	0.0014	0.0785	0.0887	0.0315	0.0315	0.4203	0.206	0.7534	0.3833	0.1102	0.0553	0.0027	0.0025	0.9235	0.9949	0.2847
	234			alpha-hydroxyisovalerate	GC/MS	33937		HMDB00407	99823		0.9	0.37	0.45	0.93	3.45	1.4	3.53	1.77	0.97	1	1.02	1.27	3.55	1.4	3.64	1.78					0.3678	0.1665	8.1683e-10	2.7726e-08	1.3004e-07	2.2456e-06	0.46	0.165	4.862e-12	5.4801e-11	0.0057	0.0085	3.861e-12	2.9762e-11	2.5652e-05	4.5448e-05	0.7612	0.9949	0.8889
	237			2-hydroxy-3-methylvalerate	LC/MS neg	36746		HMDB00317	164623		0.95	0.34	0.33	1.12	3.16	1.13	2.79	0.98	0.91	1.08	0.88	0.87	3.48	1.05	3.06	0.91					0.6641	0.2523	7.34e-13	9.9613e-11	8.67e-13	1.0476e-10	0.287	0.1208	1.39e-13	2.236e-12	0.243	0.1768	3.587e-12	2.9762e-11	0.8607	0.2995	0.3988	0.9949	0.5103
	246			citramalate	GC/MS	22158	C00815	HMDB00426	1081		0.78	0.72	0.71	0.7	0.76	0.71	0.86	0.78	1.14	1.02	1.12	1.1	0.67	0.69	0.75	0.76					0.182	0.0953	0.1272	0.1144	0.0941	0.1015	0.0589	0.0447	0.11	0.0668	0.0743	0.0729	0.2922	0.1163	0.1618	0.0861	0.4541	0.9949	0.8713
	258		Cysteine, methionine, SAM, taurine metabolism	cystathionine	GC/MS	15705	C02291	HMDB00099	4083111;834		0.64	0.61	0.63	0.7	1.45	1.39	1.47	1.44	0.99	1.07	1.01	1.04	1.47	1.29	1.49	1.34					7.4203e-05	0.0006	3.1559e-05	0.0002	6.944e-05	0.0004	0.001	0.0043	0.001	0.0015	0.0023	0.004	0.0005	0.0006	0.0006	0.0007	0.9167	0.9949	0.4123
	260			N-formylmethionine	LC/MS neg	2829	C03145	HMDB01015	439750		0.79	0.64	0.69	0.74	1.11	0.9	1.02	0.9	1.16	1.09	0.92	1	0.96	0.82	0.88	0.82					0.0492	0.0362	0.0006	0.0019	0.0048	0.0119	0.0163	0.0225	0.4019	0.2004	0.3731	0.2475	0.8985	0.2632	0.3986	0.1696	0.2313	0.9949	0.4717
	265			S-adenosylhomocysteine (SAH)	LC/MS neg	15948	C00021	HMDB00939			0.64	0.62	0.75	0.7	0.89	0.86	0.9	1.05	1.04	1.14	1.01	1.22	0.86	0.76	0.87	0.92					0.0006	0.0025	0.0008	0.0022	0.0383	0.0545	0.0082	0.0154	0.4097	0.2016	0.4671	0.2887	0.4091	0.149	0.427	0.1793	0.7949	0.9949	0.2221
	266			methionine	LC/MS pos	1302	C00073	HMDB00696	6992087;6137		0.73	0.48	0.67	0.74	0.95	0.62	0.95	0.87	1.07	1.08	1.01	1.41	0.89	0.57	0.89	0.81					0.001	0.0033	7.2307e-10	2.7726e-08	4.2692e-05	0.0003	0.0014	0.0055	0.5239	0.244	2.9092e-06	1.3542e-05	0.5896	0.1931	0.1062	0.0623	0.4586	0.9949	0.3866
	268			N-acetylmethionine	LC/MS neg	1589	C02712	HMDB11745	448580		0.83	0.71	0.8	0.81	0.97	0.83	0.96	0.93	1.05	1.02	0.99	1.12	0.93	0.82	0.92	0.92					0.0046	0.0076	3.5008e-06	2.9708e-05	0.0015	0.0053	0.0015	0.0055	0.642	0.2816	0.0049	0.0076	0.4811	0.1658	0.2646	0.121	0.4953	0.9949	0.8023
	272			homocysteine	GC/MS	40266	C00155	HMDB00742	778		0.74	0.64	0.75	0.75	0.97	0.84	0.92	0.93	1.13	1.14	0.94	1.1	0.86	0.74	0.81	0.81					0.0465	0.035	0.0018	0.0042	0.0545	0.0688	0.05	0.0411	0.8917	0.3525	0.2393	0.1765	0.6803	0.2145	0.735	0.2649	0.2864	0.9949	0.2718
	282			N-acetyl methionine sulfoxide	LC/MS neg	45428			193368		1.42	1.01	1.28	1.24	1.5	1.07	1.42	1.29	1.07	0.93	0.95	1.2	1.41	1.15	1.34	1.38					0.0106	0.0132	0.728	0.3787	0.045	0.0611	0.0749	0.0514	0.0062	0.0069	0.5761	0.3235	0.0157	0.011	0.0633	0.0409	0.7183	0.9949	0.6136
	287		Urea cycle; arginine-, proline-, metabolism	dimethylarginine (SDMA + ADMA)	LC/MS pos	36808	C03626	HMDB01539	123831		1.06	0.76	0.82	0.99	3.05	2.19	3.14	2.43	0.78	0.73	1.03	1.11	3.89	2.99	4	3.32					0.8809	0.2974	0.2174	0.1677	0.3467	0.2382	0.8047	0.2275	2.8156e-06	8.8157e-06	0.0002	0.0004	1.6307e-06	3.6383e-06	4.062e-05	6.8244e-05	0.1862	0.9949	0.2194
	288			arginine	LC/MS neg	1638	C00062	HMDB00517	232		0.74	0.89	0.75	0.72	0.63	0.75	0.68	0.69	1	0.97	1.09	0.92	0.63	0.77	0.68	0.71					0.0088	0.0117	0.36	0.235	0.0101	0.0207	0.004	0.01	4.5855e-05	0.0001	0.0076	0.011	0.0008	0.0009	0.001	0.001	0.9724	0.9949	0.7864
	290			N-acetylarginine	LC/MS pos	33953	C02562	HMDB04620	67427;1615663		0.7	0.74	0.82	0.67	0.96	1.02	0.95	1.12	0.99	0.94	0.99	1.1	0.98	1.08	0.96	1.18					0.0001	0.0008	0.0005	0.0016	0.0319	0.0475	2.0292e-05	0.0003	0.6204	0.2742	0.9479	0.4417	0.4127	0.149	0.1834	0.0931	0.8892	0.9949	0.4896
	291			ornithine	GC/MS	1493	C00077	HMDB03374	6262		0.69	0.52	0.62	0.61	1.49	1.13	1.39	1.24	1.21	1.06	0.93	1.1	1.23	1.06	1.14	1.17					0.0904	0.0569	0.0054	0.0107	0.0224	0.0366	0.0382	0.0355	0.0636	0.0433	0.501	0.2982	0.0773	0.041	0.2499	0.1172	0.4521	0.9949	0.7322
	294			proline	LC/MS pos	1898	C00148	HMDB00162	145742;6971047		0.73	0.74	0.77	0.7	1.24	1.25	1.21	1.27	0.99	0.95	0.98	1.02	1.25	1.32	1.22	1.34					0.0007	0.0027	0.0009	0.0022	0.0035	0.0094	0.0002	0.0012	0.0197	0.0176	0.0173	0.0213	0.0281	0.0182	0.007	0.0062	0.9264	0.9949	0.5667
	303			argininosuccinate	GC/MS	15497	C03406	HMDB00052	16950;828		0.57	0.34	0.3	0.93	1.54	0.93	1.68	0.89	0.59	0.97	1.09	0.96	2.61	0.96	2.84	0.92					0.1257	0.0712	0.0004	0.0015	0.0002	0.0009	0.7912	0.2275	0.0416	0.0305	0.8275	0.4102	0.0331	0.0211	0.7026	0.2555	0.1703	0.9949	0.9229
	309			2-aminopentanoate	GC/MS	37426	C01826		5255804;824		0.74	0.54	0.64	0.87	1.38	1.02	1.4	1.23	0.95	1.12	1.01	1.2	1.46	0.91	1.48	1.1					0.0003	0.0015	3.9324e-09	6.674e-08	2.7656e-06	3.0393e-05	0.0893	0.0564	0.0002	0.0003	0.773	0.3904	0.0001	0.0002	0.0116	0.0096	0.4217	0.9949	0.1508
	315		Butanoate metabolism	2-aminobutyrate	GC/MS	1577	C02261	HMDB00650	439691;6971251		0.83	0.83	0.92	0.86	0.94	0.95	0.96	1.06	1.05	1.08	1.02	1.12	0.9	0.88	0.92	0.98					0.0223	0.0208	0.0215	0.0325	0.2797	0.214	0.0546	0.044	0.4612	0.2219	0.4516	0.2817	0.5471	0.1826	0.4935	0.1979	0.6156	0.9949	0.3681
	318		Polyamine metabolism	5-methylthioadenosine (MTA)	LC/MS pos	1419	C00170	HMDB01173	439176		0.75	0.43	0.45	0.73	1.57	0.9	1.3	0.78	0.99	0.97	0.83	0.87	1.59	0.92	1.31	0.8					0.0132	0.0147	4.4435e-09	6.7035e-08	2.4099e-08	5.8266e-07	0.0103	0.018	0.0001	0.0002	0.365	0.2434	0.0155	0.011	0.0386	0.0261	0.9718	0.9949	0.892
	319			putrescine	GC/MS	1408	C00134	HMDB01414			0.72	0.69	0.87	0.72	2.85	2.72	2.88	3.49	1.15	1.15	1.01	1.28	2.49	2.36	2.52	3.03					0.029	0.025	0.0235	0.0344	0.3727	0.2497	0.0659	0.0482	7.6963e-08	3.47e-07	9.9653e-08	7.4929e-07	4.6534e-08	1.2727e-07	1.0708e-09	6.9563e-09	0.4497	0.9949	0.2595
	320			N-acetylputrescine	LC/MS pos	37496	C02714	HMDB02064	122356		0.65	0.67	0.88	0.82	1.77	1.81	1.64	2.21	0.93	1.17	0.93	1.22	1.9	1.54	1.76	1.89					0.0079	0.011	0.0096	0.0177	0.3593	0.244	0.2083	0.099	0.0002	0.0004	0.0002	0.0004	0.0005	0.0006	2.2958e-06	5.8872e-06	0.7044	0.9949	0.2527
	321			agmatine	GC/MS	15496	C00179	HMDB01432	199		0.37	0.8	1.19	1.11	1.46	3.17	1.18	3.79	0.41	1.23	0.81	1.2	3.56	2.58	2.88	3.09					0.3884	0.1715	0.9799	0.4545	0.9817	0.4036	0.6865	0.2091	0.2543	0.1365	0.0529	0.0547	0.1754	0.0783	0.0292	0.0213	0.5921	0.9949	0.4644
	322			spermidine	LC/MS pos	485	C00315	HMDB01257	1102		0.6	0.72	0.82	0.72	2.06	2.5	2.44	3.35	0.96	1.17	1.18	1.34	2.14	2.14	2.53	2.86					0.0029	0.0061	0.0915	0.0941	0.2914	0.2157	0.0893	0.0564	0.0002	0.0004	3.1505e-06	1.3755e-05	1.5392e-05	2.8369e-05	3.1524e-08	1.1814e-07	0.8412	0.9949	0.2121
	333		Glutathione metabolism	glutathione, reduced (GSH)	LC/MS pos	2127	C00051	HMDB00125	124886		0.77	0.77	0.83	0.74	0.84	0.84	0.82	0.88	1.01	0.97	0.98	1.05	0.83	0.87	0.81	0.91					0.0159	0.0164	0.0136	0.0227	0.0542	0.0688	0.004	0.01	0.0776	0.05	0.068	0.0681	0.0671	0.0363	0.1876	0.0937	0.8548	0.9949	0.7106
	335			5-oxoproline	LC/MS neg	1494	C01879	HMDB00267	7405		0.96	0.81	0.88	0.87	0.97	0.81	0.88	0.8	0.99	0.89	0.9	0.98	0.99	0.91	0.89	0.9					0.7337	0.2663	0.2039	0.161	0.6151	0.3151	0.4263	0.1579	0.8067	0.3323	0.2388	0.1765	0.322	0.1258	0.2504	0.1172	0.8622	0.9949	0.5282
	336			glutathione, oxidized (GSSG)	LC/MS pos	27727	C00127	HMDB03337	65359;11215652		0.88	0.93	0.87	0.8	0.63	0.67	0.61	0.6	0.94	0.86	0.97	0.9	0.67	0.77	0.64	0.7					0.2157	0.1077	0.4312	0.2649	0.2096	0.1772	0.0495	0.0411	6.151e-05	0.0001	0.0002	0.0006	2.3794e-05	4.1172e-05	2.2625e-05	4.1596e-05	0.5193	0.9949	0.1623
	338			ophthalmate	LC/MS pos	34592		HMDB05765	9817431		0.81	0.79	0.86	0.8	1	0.98	0.96	1.01	1	0.99	0.95	1.04	1	0.99	0.96	1.02					0.013	0.0147	0.0048	0.0098	0.0776	0.0885	0.0105	0.018	0.9853	0.3785	0.7077	0.367	0.5103	0.1743	0.8884	0.3039	0.9702	0.9949	0.9003
	339			S-lactoylglutathione	LC/MS pos	15731	C03451	HMDB01066	1083		1.03	0.69	1.14	0.87	1.38	0.92	0.97	1.07	1.23	1.03	0.71	1.17	1.13	0.89	0.79	1.04					0.7736	0.2776	0.0431	0.0546	0.4832	0.276	0.4954	0.172	0.0824	0.0525	0.9812	0.4502	0.9331	0.27	0.3671	0.159	0.2567	0.9949	0.4555
	349	Peptide	Dipeptide	glycylvaline	LC/MS pos	18357			2724807;6994979		0.84	0.91	0.91	0.81	0.91	0.98	0.88	0.96	1	0.97	0.98	0.98	0.91	1.01	0.89	0.99					0.0462	0.0349	0.234	0.1746	0.3121	0.2245	0.0235	0.0288	0.2618	0.1392	0.7806	0.3927	0.122	0.0598	0.592	0.2262	0.9049	0.9949	0.6744
	354			glycylproline	LC/MS pos	22171		HMDB00721	3013625;6993386		0.78	0.9	1.02	0.78	0.7	0.8	0.65	0.85	0.96	0.96	0.94	1.06	0.72	0.84	0.68	0.88					0.0007	0.0027	0.0963	0.0954	0.8163	0.3633	0.0007	0.0036	4.5882e-06	1.3261e-05	0.0015	0.0028	3.195e-07	7.9672e-07	0.0205	0.016	0.5611	0.9949	0.555
	355			glycylisoleucine	LC/MS pos	36659					0.9	0.83	0.94	0.82	0.89	0.83	0.88	0.92	1.05	0.96	0.99	1.11	0.85	0.86	0.83	0.95					0.2073	0.1046	0.0425	0.0544	0.4957	0.2774	0.031	0.0315	0.1989	0.111	0.0402	0.0455	0.1091	0.055	0.3015	0.1348	0.5966	0.9949	0.6668
	356			glycylleucine	LC/MS pos	34398	C02155	HMDB00759	92843;1548899		0.84	0.77	0.92	0.84	0.78	0.71	0.8	0.87	1.01	1	1.03	1.23	0.77	0.71	0.79	0.87					0.1433	0.0785	0.0252	0.036	0.4736	0.2749	0.1238	0.0695	0.0262	0.0216	0.0033	0.0054	0.0388	0.0238	0.1772	0.0904	0.9559	0.9949	0.9807
	360			glycylphenylalanine	LC/MS pos	33954			1549344;92953		0.86	1.26	0.88	0.81	0.52	0.76	0.78	0.8	1.05	0.99	1.51	1.05	0.49	0.76	0.74	0.8					0.4384	0.1871	0.239	0.1773	0.4389	0.27	0.2363	0.109	0.0003	0.0004	0.0414	0.0459	0.1706	0.077	0.1709	0.0891	0.6559	0.9949	0.9781
	361			glycylthreonine	GC/MS	42050			351980		0.83	0.73	0.97	0.78	1.08	0.95	0.87	1.01	1.08	1.01	0.81	1.07	0.99	0.93	0.8	1					0.0835	0.0536	0.0034	0.0074	0.6455	0.3198	0.0219	0.0288	0.5101	0.2402	0.4798	0.2951	0.1778	0.0785	0.9559	0.3158	0.4856	0.9949	0.935
	362			glycyltyrosine	LC/MS pos	33958			92829;6994980		0.87	0.8	0.94	0.75	1.03	0.95	0.85	0.92	1.06	0.92	0.83	0.96	0.96	1.04	0.8	1					0.4122	0.1775	0.0925	0.0944	0.6297	0.3178	0.0475	0.0408	0.6489	0.2835	0.6603	0.3546	0.3009	0.1192	0.4844	0.1959	0.6244	0.9949	0.4671
	363			glycyltryptophan	LC/MS pos	38151			1551340;92181		0.84	0.85	0.94	0.84	0.89	0.9	0.86	0.97	0.97	0.97	0.97	1.07	0.92	0.93	0.89	1					0.0957	0.0595	0.1202	0.1095	0.4732	0.2749	0.0977	0.0597	0.2783	0.1466	0.3329	0.2287	0.1326	0.0635	0.5842	0.2241	0.7068	0.9949	0.7144
	366			alanylvaline	LC/MS pos	37084			137276		0.98	0.77	0.82	0.88	0.86	0.68	1.01	0.85	1.11	0.99	1.18	1.25	0.78	0.68	0.91	0.86					0.9254	0.3114	0.2271	0.1722	0.5785	0.3067	0.5204	0.1777	0.5114	0.2402	0.0811	0.0772	0.8284	0.2503	0.498	0.1984	0.7336	0.9949	0.8333
	370			alanylleucine	LC/MS pos	37093			259583		1.04	0.73	0.76	1.17	1.48	1.05	1.57	1.15	0.99	1.11	1.06	1.1	1.5	0.94	1.59	1.03					0.8472	0.2912	0.1442	0.1239	0.1997	0.1737	0.5438	0.1818	0.0676	0.0451	0.8425	0.413	0.042	0.0253	0.5432	0.2117	0.9322	0.9949	0.7409
	383			asparagylisoleucine	LC/MS pos	42976					0.95	0.75	1.1	0.88	0.72	0.56	0.56	0.64	1.03	0.95	0.78	1.15	0.7	0.59	0.54	0.68					0.6847	0.2552	0.0337	0.0457	0.3578	0.244	0.3744	0.1447	0.0136	0.0135	0.0001	0.0003	5.7691e-05	8.8932e-05	0.0024	0.0023	0.9156	0.9949	0.7032
	384			asparagylleucine	LC/MS pos	42980					0.93	0.79	1.07	0.89	0.87	0.74	0.72	0.82	1.12	1.08	0.82	1.11	0.78	0.69	0.64	0.76					0.6797	0.2552	0.1561	0.1316	0.4348	0.27	0.5425	0.1818	0.3589	0.1806	0.0579	0.059	0.0204	0.0138	0.2268	0.11	0.4641	0.9949	0.5916
	385			asparagylvaline	LC/MS pos	42028					0.92	0.79	0.93	0.81	0.73	0.63	0.83	0.83	0.98	0.86	1.13	1.33	0.75	0.73	0.84	0.97					0.4924	0.2057	0.0259	0.0367	0.623	0.3165	0.0428	0.0388	0.0048	0.0055	5.1969e-05	0.0002	0.0473	0.0277	0.0714	0.0458	0.9095	0.9949	0.136
	395			aspartylphenylalanine	LC/MS pos	22175		HMDB00706	93078		0.77	0.93	1.13	0.75	0.88	1.06	0.77	1.14	0.98	0.95	0.88	1.08	0.89	1.11	0.79	1.2					0.0323	0.027	0.6394	0.3405	0.2451	0.1975	0.0133	0.0201	0.225	0.1219	0.6014	0.3363	0.034	0.0215	0.2366	0.113	0.9216	0.9949	0.632
	401			glutamine-leucine	LC/MS pos	42994					1.13	0.88	0.81	1.26	1.25	0.98	2.24	1.62	1.75	1.95	1.8	1.66	0.71	0.5	1.28	0.83					0.5063	0.2088	0.6161	0.3306	0.4474	0.2731	0.3146	0.126	0.3189	0.1641	0.8692	0.4216	0.001	0.0011	0.038	0.0259	0.0105	0.9949	0.0044
	406			prolylglycine	LC/MS pos	40703			7408076;6426709		0.83	1.03	0.9	0.92	0.91	1.14	1.15	1.26	1.1	1.23	1.27	1.11	0.83	0.92	1.05	1.02					0.3765	0.1688	0.7878	0.3991	0.7326	0.3431	0.6463	0.204	0.6928	0.2958	0.4472	0.2802	0.5728	0.1897	0.2702	0.123	0.5786	0.9949	0.3273
	414			isoleucylaspartate	LC/MS pos	42982					1.02	0.94	0.94	0.99	0.79	0.73	0.83	0.77	1.09	1.05	1.05	1.06	0.73	0.69	0.77	0.74					0.8474	0.2912	0.8399	0.4147	0.632	0.3178	0.8922	0.2434	0.1157	0.069	0.0524	0.0546	0.2678	0.1097	0.0805	0.0506	0.5224	0.9949	0.7539
	420			isoleucylthreonine	LC/MS neg	42968					0.84	0.88	0.87	0.99	0.76	0.79	0.79	0.82	0.96	1.13	1.04	1.03	0.79	0.7	0.82	0.73					0.2047	0.1039	0.4031	0.257	0.3821	0.2518	0.7736	0.226	0.074	0.0482	0.1713	0.138	0.1198	0.0591	0.2428	0.1154	0.8186	0.9949	0.4451
	428			threonylisoleucine	LC/MS pos	42972					1.08	0.84	0.87	0.85	1.38	1.07	1.65	1.33	1.58	1.24	1.2	1.25	0.87	0.86	1.04	1.07					0.6553	0.251	0.3547	0.2338	0.7352	0.3431	0.4415	0.1612	0.0953	0.06	0.7441	0.3829	0.0365	0.0228	0.1739	0.0899	0.0256	0.9949	0.2745
	429			threonylvaline	LC/MS pos	42011			416721;4278432		1	0.74	0.87	0.88	1.19	0.87	1.22	1.06	1.18	1.04	1.03	1.22	1.01	0.84	1.03	1.03					0.9742	0.3222	0.0222	0.0327	0.3067	0.222	0.3759	0.1447	0.1886	0.1068	0.3114	0.2172	0.1664	0.0758	0.6845	0.2517	0.2401	0.9949	0.7423
	440			pyroglutamylvaline	LC/MS neg	32394			152416		0.84	0.9	0.8	0.88	1.11	1.19	1.17	1.11	0.91	0.96	1.05	0.93	1.22	1.25	1.28	1.16					0.1323	0.0737	0.2787	0.1991	0.0627	0.0751	0.2551	0.1162	0.328	0.1673	0.1608	0.1319	0.2098	0.0898	0.3769	0.1625	0.4233	0.9949	0.6734
	464			valylleucine	LC/MS neg	39994			352039		0.94	0.84	1.03	0.87	1.07	0.94	0.9	0.98	1.18	1.08	0.84	1.04	0.91	0.87	0.76	0.9					0.6511	0.2504	0.2943	0.2039	0.7433	0.3443	0.2799	0.1196	0.8548	0.3466	0.6736	0.3561	0.3479	0.1323	0.8693	0.3006	0.2661	0.9949	0.6281
	469			aspartylleucine	LC/MS pos	40068			332962		0.74	0.88	0.97	0.79	0.78	0.94	0.8	1.06	0.96	1.03	1.02	1.13	0.82	0.91	0.84	1.03					0.0058	0.0087	0.2462	0.1807	0.8402	0.364	0.0288	0.0309	0.031	0.0248	0.6332	0.3456	0.0442	0.0262	0.5152	0.2032	0.6449	0.9949	0.8417
	475			histidylleucine	LC/MS pos	40061			189008;6992010		0.86	0.88	0.9	0.78	0.94	0.96	0.99	1.05	1.05	0.95	1.05	1.09	0.9	1.02	0.95	1.11					0.1286	0.0721	0.1978	0.158	0.3016	0.2209	0.0119	0.0186	0.5032	0.2383	0.6682	0.3549	0.9402	0.2702	0.6671	0.2472	0.6234	0.9949	0.5443
	478			histidylphenylalanine	LC/MS pos	42084			4466133		0.78	0.92	0.97	0.91	0.85	1	0.95	1.18	0.89	1.04	1.11	1.18	0.96	0.96	1.06	1.13					0.0687	0.0453	0.4638	0.2762	0.9144	0.3879	0.4717	0.1679	0.2834	0.1486	0.9595	0.4447	0.7522	0.2353	0.1549	0.0843	0.404	0.9949	0.7588
	479			histidyltryptophan	LC/MS pos	41912			6539217		0.84	0.78	0.99	0.94	1.23	1.14	6.55	7.74	5.97	6.73	5.32	6.77	0.21	0.17	1.1	1.15					0.2588	0.1248	0.1114	0.1051	0.9689	0.3998	0.7042	0.2129	0.2043	0.1123	0.4247	0.2724	2.59e-13	4.059e-12	2.4e-14	7.81e-13	1.189e-12	3.5204e-10	2.13e-13
	483			histidylvaline	LC/MS neg	42069					0.92	0.86	1.02	0.83	1.01	0.94	0.95	1.05	1.1	0.98	0.95	1.12	0.92	0.96	0.87	1.07					0.3589	0.164	0.0898	0.0931	0.8354	0.3633	0.0409	0.0375	0.8959	0.3525	0.4973	0.298	0.539	0.1806	0.6071	0.2311	0.2954	0.9949	0.8925
	489			histidylisoleucine	LC/MS pos	43138			4060215		0.89	0.95	1.03	0.82	0.92	0.98	0.96	1.11	1.02	0.94	1.04	1.13	0.9	1.05	0.94	1.18					0.2283	0.1123	0.5354	0.2986	0.6609	0.3231	0.0312	0.0315	0.3782	0.1894	0.7722	0.3904	0.6566	0.2109	0.2305	0.1112	0.7898	0.9949	0.4548
	494			isoleucylalanine	LC/MS pos	40046			5246009;5246010		0.88	0.77	1.08	0.8	0.83	0.72	0.72	0.89	1.07	0.97	0.88	1.23	0.78	0.75	0.68	0.92					0.2908	0.1369	0.0389	0.0512	0.44	0.27	0.0524	0.0426	0.1378	0.0805	0.0139	0.0181	0.0098	0.0073	0.3788	0.1626	0.5598	0.9949	0.7276
	498			isoleucylglycine	LC/MS pos	40008			342532		0.87	0.91	1.2	0.87	0.73	0.76	0.64	0.89	0.93	0.94	0.89	1.17	0.78	0.81	0.69	0.95					0.1709	0.0905	0.3152	0.2129	0.0433	0.0594	0.1672	0.084	0.0034	0.0039	0.0089	0.0124	3.9052e-05	6.2472e-05	0.2162	0.1059	0.5053	0.9949	0.4974
	508			leucylaspartate	LC/MS pos	40053			3328705		1.3	0.98	1.26	1.14	1.13	0.85	0.98	0.95	1.3	1.13	0.87	1.11	0.87	0.75	0.75	0.83					0.1634	0.0875	0.9136	0.439	0.2259	0.1857	0.2989	0.1235	0.5775	0.2614	0.4562	0.2832	0.9258	0.2688	0.7771	0.2764	0.3458	0.9949	0.5619
	510			leucylglycine	LC/MS pos	40045			79070		0.97	0.7	1.12	1.19	1.72	1.23	1.18	1.36	0.89	1.09	0.69	1.11	1.93	1.13	1.33	1.25					0.9974	0.3274	0.132	0.1179	0.3942	0.2562	0.6815	0.2084	0.0395	0.0295	0.5544	0.3206	0.8311	0.2503	0.2903	0.131	0.6166	0.9949	0.9252
	511			leucylhistidine	LC/MS neg	40077			341684		1.21	0.89	1.4	0.85	1.62	1.2	1.62	1.87	1.12	0.79	1	1.56	1.45	1.53	1.45	2.39					0.3451	0.1592	0.4762	0.2792	0.0248	0.0394	0.2727	0.1194	0.0022	0.0028	0.1086	0.0973	0.0026	0.0023	5.175e-05	8.2666e-05	0.4497	0.9949	0.1998
	513			leucylserine	LC/MS neg	40048			3621685		0.99	0.95	1.08	0.99	0.92	0.88	0.8	0.88	1.06	1.06	0.88	0.99	0.87	0.83	0.76	0.83					0.9675	0.3221	0.839	0.4147	0.5941	0.3089	0.8687	0.2405	0.6032	0.2698	0.4959	0.298	0.1835	0.0801	0.4411	0.1837	0.7294	0.9949	0.8246
	532			serylleucine	LC/MS pos	40066					0.74	1	0.92	0.67	0.69	0.93	0.74	0.92	1.07	0.96	1.06	0.98	0.65	0.97	0.69	0.95					0.0525	0.0369	0.7055	0.3684	0.6784	0.328	0.0193	0.0262	0.0107	0.011	0.7532	0.3833	0.0493	0.0284	0.6567	0.2458	0.7781	0.9949	0.8689
	536			threonylleucine	LC/MS neg	40051			4420322		1.41	0.72	1.09	1.26	2.2	1.12	1.93	1.49	1.27	1.14	0.88	1.33	1.73	0.99	1.52	1.31					0.1009	0.0607	0.1034	0.101	0.619	0.3158	0.2758	0.1195	0.0006	0.0009	0.645	0.3506	0.0049	0.0039	0.0753	0.0476	0.2269	0.9949	0.5193
	562			valyllysine	LC/MS neg	41384			5253210		0.9	0.87	1.17	0.86	1.15	1.1	1.09	1.42	1.09	1.04	0.95	1.28	1.06	1.06	1	1.36					0.5427	0.2182	0.2864	0.2001	0.2199	0.1821	0.27	0.1194	0.2173	0.1183	0.4355	0.2767	0.4349	0.1543	0.0122	0.0101	0.4723	0.9949	0.8272
	570			serylisoleucine*	LC/MS pos	40193					0.83	0.79	0.9	0.74	0.58	0.55	0.56	0.61	1.14	1.02	0.96	1.1	0.5	0.54	0.49	0.59					0.2911	0.1369	0.2125	0.1658	0.6731	0.3268	0.0925	0.0579	0.0021	0.0027	0.0012	0.0024	0.0008	0.0009	0.0048	0.0043	0.4572	0.9949	0.9276
	579			prolylglutamate	LC/MS pos	41381			3563697		0.8	0.73	0.93	0.86	1.12	1.02	1.23	1.43	1	1.07	1.1	1.39	1.12	0.96	1.23	1.33					0.0199	0.0188	0.002	0.0044	0.4383	0.27	0.0943	0.0581	0.2898	0.1502	0.8784	0.4246	0.0405	0.0246	0.0006	0.0007	0.9842	0.9949	0.4856
	580			prolylproline	LC/MS pos	40731			11902928;11622593		0.69	1.03	0.85	0.66	0.53	0.8	0.75	0.92	0.94	0.9	1.4	1.15	0.57	0.89	0.8	1.02					0.0437	0.0339	0.9149	0.439	0.3833	0.2518	0.038	0.0355	0.0022	0.0028	0.2687	0.1934	0.1843	0.0801	0.8889	0.3039	0.8103	0.9949	0.7614
	612			phenylalanylaspartate	LC/MS pos	41419			335051		0.87	0.73	1.01	1.15	0.56	0.47	0.49	0.57	0.89	1.17	0.88	1.22	0.63	0.4	0.55	0.49					0.6093	0.2372	0.125	0.1131	0.8439	0.3643	0.6667	0.2063	0.0277	0.0226	0.002	0.0035	0.0034	0.0029	0.0198	0.0156	0.7986	0.9949	0.493
	629			valylthreonine	LC/MS neg	44543			4046492		0.99	0.81	1.08	0.9	1.01	0.83	0.94	1.02	1.06	0.96	0.93	1.23	0.95	0.86	0.89	1.06					0.9555	0.3193	0.1586	0.1329	0.4776	0.2749	0.4362	0.16	0.9872	0.3785	0.1701	0.1379	0.4853	0.1666	0.9455	0.3155	0.7264	0.9949	0.707
	649		gamma-glutamyl	gamma-glutamylvaline	LC/MS pos	32393		HMDB11172			0.84	0.84	1.05	0.8	0.84	0.84	0.76	0.95	1.1	1.04	0.9	1.13	0.77	0.81	0.69	0.91					0.0976	0.0602	0.0819	0.0889	0.5456	0.293	0.0242	0.0288	0.1051	0.0651	0.0883	0.0813	0.0095	0.0071	0.6615	0.246	0.3548	0.9949	0.7818
	651			gamma-glutamylleucine	LC/MS pos	18369		HMDB11171	151023		0.82	0.8	0.92	0.84	1.01	0.99	0.91	1.01	1.05	1.08	0.9	1.02	0.96	0.92	0.86	0.94					0.1086	0.063	0.067	0.0784	0.4553	0.2749	0.1564	0.0806	0.8817	0.3525	0.9243	0.436	0.4573	0.1602	0.8878	0.3039	0.6548	0.9949	0.5202
	652			gamma-glutamylisoleucine*	LC/MS pos	34456		HMDB11170			0.67	0.85	0.78	0.73	0.92	1.17	1.16	1.35	0.97	1.06	1.26	1.16	0.95	1.1	1.19	1.27					0.0089	0.0117	0.2206	0.1692	0.1464	0.1372	0.0248	0.0288	0.5448	0.2496	0.3622	0.2426	0.4196	0.1501	0.0423	0.0284	0.8836	0.9949	0.7786
	653			gamma-glutamylcysteine	LC/MS pos	1778	C00669	HMDB01049	842		0.59	0.58	0.67	0.58	0.72	0.71	0.67	0.76	1.01	0.99	0.93	1.07	0.71	0.72	0.67	0.77					0.0231	0.0213	0.024	0.0346	0.0695	0.0815	0.0157	0.0222	0.0787	0.0504	0.0813	0.0772	0.0625	0.0349	0.1645	0.0866	0.9453	0.9949	0.9233
	654			gamma-glutamylglycine	GC/MS	33949		HMDB11667	165527		0.53	0.75	0.93	0.7	1.09	1.55	1.29	2.28	0.88	1.18	1.19	1.47	1.23	1.32	1.47	1.94					0.0166	0.0168	0.4882	0.2809	0.7299	0.3431	0.1368	0.0734	0.7997	0.3318	0.1263	0.111	0.3201	0.1258	0.0032	0.003	0.6224	0.9949	0.6181
	655			gamma-glutamylmethionine	LC/MS pos	37539			7009567		0.75	0.89	0.79	0.9	0.83	0.98	0.82	0.86	0.86	1.02	0.99	0.88	0.97	0.96	0.96	0.85					0.0267	0.0239	0.3511	0.2325	0.0554	0.0691	0.2893	0.1208	0.1254	0.074	0.8452	0.413	0.1036	0.0526	0.1897	0.0943	0.2239	0.9949	0.9957
	656			gamma-glutamylglutamate	LC/MS pos	36738			92865		0.78	0.88	0.95	0.84	0.67	0.76	0.63	0.77	1	1.08	0.94	1.02	0.67	0.7	0.63	0.71					0.0005	0.002	0.0478	0.0591	0.4318	0.27	0.0093	0.017	4.0366e-07	1.5166e-06	8.5596e-05	0.0003	2.8288e-08	7.9947e-08	0.0002	0.0003	0.9493	0.9949	0.239
	659			gamma-glutamylphenylalanine	LC/MS pos	33422		HMDB00594	111299		0.8	0.72	0.85	0.77	0.91	0.82	0.91	0.97	1.05	1.01	1	1.18	0.87	0.82	0.87	0.96					0.0116	0.014	0.0003	0.0012	0.0598	0.0723	0.003	0.0089	0.2452	0.1322	0.0167	0.0211	0.2311	0.0965	0.6245	0.2368	0.5555	0.9949	0.9476
	660			gamma-glutamyltyrosine	LC/MS pos	2734			94340		0.81	0.83	0.87	0.67	0.99	1.01	0.94	1	1.11	0.92	0.95	0.99	0.89	1.1	0.84	1.09					0.1942	0.0996	0.2255	0.172	0.2925	0.2157	0.0149	0.0217	0.8787	0.3525	0.9496	0.4417	0.5899	0.1931	0.7746	0.2764	0.5118	0.9949	0.5624
	661			gamma-glutamylthreonine*	LC/MS pos	33364					0.71	0.56	0.7	0.66	0.84	0.66	0.73	0.72	1.07	1	0.87	1.09	0.79	0.66	0.69	0.73					2.6824e-05	0.0003	1.8119e-09	4.1001e-08	2.5394e-05	0.0002	1.7406e-06	4.7499e-05	0.0167	0.0157	1.3865e-06	7.5062e-06	8.0437e-05	0.0001	7.6186e-05	0.0001	0.3622	0.9949	0.9874
	682		Polypeptide	pro-pro-pro	LC/MS pos	40654			4475718		0.73	0.77	0.91	0.74	0.93	0.99	0.87	1.08	1.07	1.08	0.93	1.09	0.87	0.92	0.81	1					0.0505	0.0363	0.071	0.0817	0.484	0.276	0.0611	0.0455	0.8007	0.3318	0.9292	0.436	0.5147	0.1746	0.5105	0.2022	0.5885	0.9949	0.528
	702	Carbohydrate	Aminosugars metabolism	glucosamine	GC/MS	18534	C00329	HMDB01514	441477		0.76	0.71	0.34	0.49	2.63	2.46	3.13	1.42	1.18	0.77	1.19	0.58	2.23	3.22	2.66	1.86					0.2231	0.1103	0.2494	0.1821	0.0073	0.0163	0.2	0.0956	0.0137	0.0135	0.0116	0.0155	0.0034	0.0029	0.1322	0.074	0.7714	0.9949	0.7218
	705			N-acetylglucosamine	GC/MS	15095	C00140	HMDB00215	24139		0.81	0.93	1	0.92	0.74	0.85	0.75	0.92	1.03	1.18	1	1.08	0.72	0.72	0.72	0.78					0.0534	0.0372	0.4962	0.283	0.8336	0.3633	0.555	0.1847	0.0232	0.0198	0.2937	0.2098	0.012	0.0087	0.6585	0.2458	0.8031	0.9949	0.1066
	709			erythronate*	GC/MS	33477		HMDB00613	2781043		0.78	0.51	0.6	0.8	2.16	1.43	2.03	1.57	1.09	1.12	0.94	1.1	1.98	1.27	1.86	1.4					0.011	0.0135	2.3983e-08	3.2564e-07	4.6757e-06	4.0373e-05	0.0223	0.0288	1.5333e-09	1.0167e-08	0.0008	0.0017	9.0129e-09	3.184e-08	2.6739e-05	4.6527e-05	0.402	0.9949	0.2595
	713			Isobar: UDP-acetylglucosamine, UDP-acetylgalactosamine	LC/MS pos	38673					0.74	0.67	0.74	0.76	1.25	1.13	1.34	1.34	1.05	1.08	1.07	1.18	1.19	1.05	1.27	1.24					0.0176	0.0172	0.0027	0.0059	0.012	0.0233	0.031	0.0315	0.098	0.061	0.3499	0.238	0.0154	0.011	0.0225	0.0172	0.679	0.9949	0.5121
	716			glucosamine-6-phosphate	GC/MS	580	C00352	HMDB01254	9838047		0.36	0.66	0.39	0.37	1.24	2.28	1.57	1.73	1.32	1.35	1.27	0.76	0.94	1.68	1.19	1.28					0.0051	0.0079	0.3078	0.2111	0.051	0.0685	0.0816	0.0546	0.6112	0.2712	0.0183	0.0223	0.2715	0.1107	0.0437	0.0291	0.9177	0.9949	0.1977
	725			diacetylchitobiose	LC/MS pos	35158	C01674				0.65	0.77	0.91	0.7	0.73	0.87	0.65	0.91	0.95	1.03	0.89	1.05	0.76	0.84	0.68	0.88					4.4731e-05	0.0004	0.0057	0.0111	0.3337	0.2346	0.0008	0.0038	0.0016	0.0022	0.1011	0.0918	3.0825e-05	5.1245e-05	0.2753	0.1248	0.5392	0.9949	0.7001
	735		Fructose, mannose, galactose, starch, and sucrose metabolism	fructose	GC/MS	577	C00095	HMDB00660	5984		0.57	0.66	0.69	0.77	0.64	0.74	0.96	1.16	1.04	1.4	1.5	1.56	0.62	0.53	0.93	0.83					0.017	0.0169	0.1425	0.1232	0.3739	0.2497	0.499	0.172	0.1911	0.1077	0.7509	0.3833	0.7908	0.2447	0.1865	0.0937	0.9937	0.9973	0.0746
	751			mannose	GC/MS	584	C00159	HMDB00169	161658		0.44	0.82	1.28	0.71	0.45	0.83	0.61	1.77	1.06	1.72	1.36	2.12	0.42	0.49	0.57	1.03					0.0039	0.0069	0.3648	0.237	0.4184	0.2662	0.2139	0.1011	0.0142	0.0138	0.693	0.3624	0.1505	0.0701	0.0194	0.0154	0.8184	0.9949	0.0458
	753			mannose-6-phosphate	GC/MS	1470	C00275	HMDB01078			0.34	1	0.74	0.61	0.32	0.92	0.46	0.99	0.92	1.66	1.45	1.08	0.34	0.56	0.5	0.6					0.0027	0.006	0.7594	0.3906	0.4773	0.2749	0.2358	0.109	0.0493	0.0352	0.3786	0.249	0.1966	0.0846	0.2361	0.113	0.9511	0.9949	0.0569
	754			GDP-mannose	LC/MS pos	18371	C00096	HMDB01163	18396		0.74	0.36	0.4	0.97	0.62	0.31	0.49	0.26	1.03	1.37	0.78	0.85	0.6	0.23	0.47	0.19					0.0791	0.0515	2.7921e-05	0.0002	3.0531e-05	0.0002	0.6791	0.2084	0.0304	0.0244	7.488e-06	2.9807e-05	0.0016	0.0016	2.6767e-07	8.994e-07	0.8557	0.9949	0.1241
	759			sorbitol	GC/MS	15053	C00794	HMDB00247	107428		0.51	0.58	0.65	0.57	0.95	1.09	0.97	1.23	1.04	1.17	1.01	1.12	0.92	0.94	0.93	1.05					3.3778e-08	1.091e-06	2.0618e-06	1.8663e-05	6.0768e-05	0.0003	2.0162e-06	4.7499e-05	0.667	0.2887	0.3226	0.2228	0.7803	0.2429	0.0267	0.0199	0.7315	0.9949	0.085
	765			trehalose	GC/MS	15573	C01083	HMDB00975	7427		0.42	0.51	0.54	0.45	32.28	39.59	33.25	42.69	1.22	1.31	1.03	1.08	26.43	30.25	27.23	32.61					0.0128	0.0146	0.0445	0.0559	0.0719	0.0827	0.058	0.0446	6.46e-13	8.088e-12	1.93e-13	8.346e-12	6.12e-13	5.764e-12	1.11e-13	2.701e-12	0.6848	0.9949	0.2883
	798		Glycolysis, gluconeogenesis, pyruvate metabolism	2-isopropylmalate	LC/MS neg	15667	C02504	HMDB00402	77		0.75	0.91	0.75	0.86	0.64	0.78	0.68	0.68	0.91	1.03	1.06	0.87	0.71	0.75	0.75	0.66					0.0101	0.0129	0.3228	0.2159	0.01	0.0207	0.1752	0.0864	0.0002	0.0003	0.0168	0.0211	0.0008	0.0009	0.0008	0.0009	0.3347	0.9949	0.7161
	799			glycerate	GC/MS	1572	C00258	HMDB00139	752		0.5	0.55	0.59	0.72	0.78	0.86	0.93	1.1	1.03	1.49	1.18	1.28	0.76	0.58	0.9	0.74					0.0005	0.0023	0.015	0.0239	0.0433	0.0594	0.133	0.0723	0.2889	0.1502	0.8439	0.413	0.6638	0.2124	0.2018	0.0998	0.9814	0.9949	0.0264
	802			glucose-6-phosphate (G6P)	GC/MS	31260	C00668	HMDB01401			0.35	0.9	0.69	0.6	0.32	0.82	0.48	0.96	1.03	1.8	1.52	1.16	0.31	0.46	0.47	0.53					0.0036	0.0068	0.6352	0.3395	0.4596	0.2749	0.2581	0.1162	0.0736	0.0482	0.4193	0.2703	0.2753	0.1117	0.207	0.1018	0.9232	0.9949	0.0444
	803			glucose 1-phosphate	GC/MS	33755	C00103	HMDB01586	65533		0.46	0.74	0.64	0.77	0.51	0.82	0.77	1.08	0.95	1.56	1.51	1.32	0.54	0.52	0.82	0.69					0.0039	0.0069	0.2859	0.2001	0.2072	0.1764	0.3018	0.124	0.0498	0.0353	0.9934	0.4542	0.4157	0.1493	0.3229	0.1424	0.8767	0.9949	0.0651
	804			glucose	GC/MS	20488	C00031	HMDB00122	79025		0.42	0.6	1.03	0.63	0.81	1.17	1.22	2.99	1.15	1.73	1.51	2.56	0.7	0.68	1.06	1.73					0.0564	0.0388	0.19	0.1526	0.9011	0.3836	0.451	0.1632	0.6552	0.2852	0.8506	0.4141	0.8934	0.263	0.0322	0.0227	0.8978	0.9949	0.1877
	807			fructose-6-phosphate	GC/MS	12021	C05345	HMDB00124			0.36	0.95	0.75	0.67	0.29	0.76	0.45	0.93	0.99	1.85	1.56	1.22	0.29	0.41	0.45	0.5					0.0026	0.006	0.7571	0.3906	0.5048	0.2799	0.3109	0.126	0.0237	0.0199	0.5649	0.3226	0.1634	0.0749	0.2514	0.1172	0.9281	0.9949	0.0262
	808			fructose 1-phosphate	GC/MS	15909	C01094	HMDB01076	65246		0.6	0.59	0.57	0.86	0.52	0.51	0.5	0.48	0.96	1.37	0.97	0.93	0.54	0.37	0.53	0.35					0.0179	0.0172	0.1101	0.1051	0.0979	0.1015	0.7207	0.217	0.0476	0.0341	0.2358	0.1763	0.0368	0.0228	0.1744	0.0899	0.7161	0.9949	0.0866
	810			Isobar: fructose 1,6-diphosphate, glucose 1,6-diphosphate, myo-inositol 1,4 or 1,3-diphosphate	LC/MS neg	36984					0.59	0.8	0.64	0.92	0.25	0.34	0.25	0.27	0.89	1.39	1.01	0.8	0.28	0.24	0.28	0.2					0.0148	0.0159	0.5581	0.3071	0.3184	0.2278	0.8447	0.2347	0.0022	0.0028	0.19	0.1513	0.0023	0.0022	0.0896	0.0546	0.7964	0.9949	0.042
	812			3-phosphoglycerate	GC/MS	1414	C00597	HMDB00807			0.49	0.61	0.43	0.75	0.33	0.4	0.38	0.33	0.9	1.39	1.16	0.82	0.36	0.29	0.42	0.24					0.0047	0.0076	0.1072	0.1032	0.0101	0.0207	0.4004	0.1497	0.0013	0.0019	0.0403	0.0455	0.0059	0.0046	0.0124	0.0101	0.7853	0.9949	0.0653
	814			dihydroxyacetone phosphate (DHAP)	GC/MS	15522	C00111	HMDB01473	4643300		0.83	1.82	0.56	1.13	0.28	0.61	0.87	0.6	1.14	1.57	3.14	0.97	0.24	0.39	0.77	0.38					0.8107	0.284	0.5003	0.283	0.766	0.3513	0.887	0.2434	0.0378	0.0286	0.2227	0.1693	0.1395	0.0657	0.1254	0.0714	0.5912	0.9949	0.5263
	815			1,3-dihydroxyacetone	GC/MS	35963	C00184	HMDB01882	670		0.64	1.11	0.67	1.19	0.64	1.1	1.06	1.11	0.87	1.62	1.66	1	0.73	0.68	1.21	0.68					0.1365	0.0755	0.4385	0.267	0.1326	0.1267	0.6037	0.196	0.0591	0.0406	0.7248	0.3744	0.9399	0.2702	0.9523	0.3156	0.6206	0.9949	0.1305
	818			pyruvate	GC/MS	599	C00022	HMDB00243	107735		0.72	1.15	1.16	0.75	0.35	0.56	0.63	1.02	1.08	1.13	1.81	1.83	0.32	0.49	0.58	0.9					0.1601	0.0862	0.6071	0.3298	0.4299	0.27	0.1596	0.0812	1.8738e-05	4.8003e-05	0.0044	0.0069	0.0431	0.0257	0.8962	0.3047	0.694	0.9949	0.6954
	819			lactate	GC/MS	527	C00186	HMDB00190	612		0.72	0.54	0.7	0.84	1.18	0.89	1.11	1.09	0.93	1.1	0.94	1.22	1.27	0.82	1.2	1					0.0291	0.025	0.0008	0.0022	0.0361	0.0519	0.4485	0.163	0.4066	0.2016	0.5698	0.323	0.538	0.1806	0.4775	0.1959	0.3556	0.9949	0.5663
	825			2,3-butanediol	GC/MS	35691	C03044	HMDB03156			0.59	0.77	0.77	0.79	1.06	1.39	1.59	2.07	1.13	1.51	1.5	1.49	0.94	0.92	1.4	1.37					0.0694	0.0455	0.5367	0.2986	0.473	0.2749	0.5008	0.172	0.7856	0.3292	0.3346	0.2287	0.2156	0.0914	0.0216	0.0166	0.8874	0.9949	0.1896
	838		Nucleotide sugars, pentose metabolism	sedoheptulose-7-phosphate	GC/MS	35649	C05382	HMDB01068	616		0.41	1.25	0.93	0.82	0.32	0.96	0.35	0.79	0.87	1.73	1.11	0.82	0.37	0.56	0.41	0.46					0.0003	0.0015	0.4129	0.2599	0.7077	0.3355	0.4288	0.1581	0.0002	0.0003	0.5161	0.305	0.0006	0.0007	0.9107	0.3081	0.5667	0.9949	0.0113
	839			gluconate	GC/MS	587	C00257	HMDB00625	10690		0.4	0.66	0.76	0.51	0.69	1.15	0.68	1.3	1.13	1.45	0.98	1.13	0.61	0.79	0.6	0.9					4.5474e-05	0.0004	0.0872	0.0925	0.2635	0.2042	0.0069	0.0136	0.153	0.0889	0.147	0.1243	0.1357	0.0646	0.0491	0.0324	0.5865	0.9949	0.0237
	841			ribose	GC/MS	12080	C00121	HMDB00283	5311110		0.58	1.15	1.68	0.85	0.67	1.32	0.95	2.75	0.99	1.45	1.42	2.08	0.67	0.91	0.96	1.89					0.0121	0.0142	0.386	0.2472	0.0194	0.034	0.3867	0.1471	0.0466	0.0338	0.151	0.1262	0.8559	0.2559	2.3663e-05	4.2699e-05	0.9848	0.9949	0.0871
	844			ribose 5-phosphate	GC/MS	561	C00117	HMDB00618	447634		0.51	0.93	1.26	0.63	0.24	0.43	0.4	0.98	0.99	1.23	1.68	2.28	0.24	0.35	0.4	0.8					0.0439	0.0339	0.8967	0.4338	0.3685	0.2489	0.3761	0.1447	0.0007	0.001	0.1342	0.1165	0.0265	0.0173	0.4987	0.1984	0.9113	0.9949	0.2846
	846			ribulose	GC/MS	35855	C00309	HMDB00621	79021		0.75	0.97	1.05	1	0.54	0.7	0.72	1	0.83	1.1	1.32	1.43	0.66	0.64	0.87	0.91					0.0665	0.0441	0.9682	0.4536	0.7674	0.3513	0.9199	0.2494	0.0019	0.0026	0.138	0.119	0.0939	0.0484	0.6402	0.2418	0.3055	0.9949	0.3444
	847			ribulose 5-phosphate	GC/MS	1474	C00199	HMDB00618	439184		0.58	1.01	0.95	0.84	0.65	1.13	0.74	1.21	0.96	1.39	1.14	1.07	0.67	0.81	0.77	0.87					0.0043	0.0074	0.8797	0.4297	0.9627	0.3998	0.5015	0.172	0.0639	0.0433	0.202	0.1571	0.1458	0.0683	0.1355	0.075	0.8112	0.9949	0.0393
	848			Isobar: ribulose 5-phosphate, xylulose 5-phosphate	GC/MS	37288					0.55	1.55	1.06	0.81	0.13	0.37	0.28	0.54	0.92	1.35	2.15	1.46	0.14	0.27	0.31	0.4					0.1059	0.0626	0.2009	0.1595	0.8671	0.373	0.5969	0.1954	6.9956e-05	0.0001	0.1204	0.1065	0.0199	0.0136	0.5411	0.2117	0.9345	0.9949	0.303
	849			UDP-glucose	GC/MS	32344	C00029	HMDB00286	8629		1	0.71	0.48	0.84	0.71	0.51	0.67	0.32	1.14	0.97	0.94	0.64	0.62	0.52	0.58	0.34					0.6705	0.2538	0.0959	0.0954	0.0012	0.0046	0.4929	0.172	0.129	0.0757	0.0077	0.0111	0.0609	0.0344	1.6732e-05	3.3497e-05	0.6346	0.9949	0.8306
	858			xylulose	GC/MS	18344	C00310	HMDB00654	5289590		0.43	1.93	1.69	1.13	0.23	1.02	0.53	2.08	0.78	2.04	2.32	2.04	0.29	0.5	0.68	1.02					0.004	0.0069	0.0895	0.0931	0.0853	0.0955	0.7495	0.2223	6.1976e-05	0.0001	0.8074	0.4017	0.039	0.0238	0.0103	0.0088	0.4541	0.9949	0.0119
	871	Energy	Krebs cycle	citrate	GC/MS	1564	C00158	HMDB00094	311		0.56	0.43	0.54	0.59	0.5	0.38	0.45	0.43	1.13	1.19	0.91	1.14	0.44	0.32	0.4	0.36					0.0288	0.025	0.0129	0.0222	0.0546	0.0688	0.115	0.0667	0.0215	0.0191	0.0094	0.013	0.0155	0.011	0.0307	0.022	0.7427	0.9949	0.3247
	874			cis-aconitate	LC/MS neg	12025	C00417	HMDB00072	643757		0.59	0.43	0.58	0.56	1.84	1.34	1.75	1.72	1.15	1.1	0.95	1.28	1.61	1.22	1.53	1.56					0.038	0.0309	0.0039	0.0082	0.052	0.0688	0.0375	0.0355	0.0291	0.0236	0.1915	0.1515	0.0317	0.0204	0.0228	0.0172	0.5681	0.9949	0.5718
	881			alpha-ketoglutarate	GC/MS	33453	C00026	HMDB00208	51		0.46	0.59	0.54	0.57	0.46	0.6	0.72	0.86	0.57	0.71	1.57	1.44	0.81	0.84	1.27	1.21					0.0235	0.0215	0.2625	0.1896	0.031	0.0474	0.2783	0.1196	0.041	0.0302	0.379	0.249	0.413	0.149	0.4843	0.1959	0.0897	0.9949	0.6384
	882			succinate	GC/MS	1437	C00042	HMDB00254	1110		0.89	0.8	0.81	0.92	0.56	0.5	0.56	0.51	0.98	1.02	1	1.01	0.57	0.49	0.57	0.5					0.0602	0.0408	0.0004	0.0014	0.0014	0.0053	0.1927	0.0936	3.4899e-11	3.2781e-10	3.26e-13	8.346e-12	2.3873e-11	1.3494e-10	6.43e-13	1.0448e-11	0.7433	0.9949	0.7757
	886			fumarate	GC/MS	1643	C00122	HMDB00134			1.11	1.23	1.3	1.22	0.76	0.84	0.87	1.02	0.96	1.05	1.15	1.21	0.79	0.8	0.91	0.97					0.3794	0.1688	0.1139	0.1052	0.0427	0.0594	0.1002	0.0608	0.0232	0.0198	0.1085	0.0973	0.219	0.0924	0.9726	0.3202	0.6979	0.9949	0.6849
	890			malate	GC/MS	1303	C00149	HMDB00156	525		0.43	0.26	0.2	0.54	0.53	0.32	0.52	0.25	0.88	1.1	0.97	0.77	0.61	0.29	0.59	0.23					0.058	0.0396	0.0005	0.0015	1.8628e-05	0.0001	0.1589	0.0812	0.1216	0.0721	0.0013	0.0025	0.1135	0.0566	4.9822e-05	8.0914e-05	0.8103	0.9949	0.7798
	894		Oxidative phosphorylation	phosphate	GC/MS	11438	C00009	HMDB01429	1061		0.78	0.72	0.83	0.73	1.02	0.93	1.13	1.2	1.02	0.95	1.11	1.29	1	0.98	1.11	1.26					0.1447	0.0788	0.0782	0.0878	0.2926	0.2157	0.047	0.0408	0.942	0.3636	0.6935	0.3624	0.5664	0.1883	0.3227	0.1424	0.9257	0.9949	0.637
	895			pyrophosphate (PPi)	GC/MS	2078	C00013	HMDB00250	644102		1.09	2.33	0.6	0.62	0.16	0.34	0.6	0.33	1.6	0.91	3.75	0.97	0.1	0.38	0.38	0.37					0.4078	0.1764	0.1608	0.1333	0.5184	0.2842	0.7386	0.221	0.0191	0.0173	0.0703	0.0695	0.6419	0.2077	0.0586	0.0381	0.217	0.9949	0.9337
	912	Lipid	Medium chain fatty acid	caprylate (8:0)	LC/MS neg	32492	C06423	HMDB00482	379		0.95	0.71	0.55	0.78	0.46	0.34	0.38	0.22	1	0.83	0.83	0.65	0.46	0.41	0.38	0.27					0.7063	0.2599	0.0057	0.0111	9.9245e-05	0.0005	0.07	0.0497	2.0605e-06	6.8311e-06	1.4908e-09	1.8343e-08	2.6156e-08	7.647e-08	8.9e-13	1.0842e-11	0.9973	0.9973	0.144
	914			caprate (10:0)	LC/MS neg	1642	C01571	HMDB00511	2969		0.83	0.79	0.7	0.84	0.76	0.72	0.7	0.59	0.9	0.9	0.93	0.82	0.85	0.8	0.79	0.66					0.0845	0.0539	0.0308	0.0427	0.003	0.0086	0.1122	0.0661	0.011	0.0112	0.0033	0.0054	0.0017	0.0017	3.0386e-05	5.1945e-05	0.3286	0.9949	0.4043
	917			laurate (12:0)	LC/MS neg	1645	C02679	HMDB00638	3893		0.9	0.78	0.77	0.84	0.82	0.71	0.8	0.69	1.02	0.95	0.99	0.97	0.8	0.75	0.79	0.73					0.2123	0.1066	0.0045	0.0093	0.0046	0.0116	0.0383	0.0355	0.0174	0.0161	0.0002	0.0004	0.0076	0.0059	5.9612e-05	9.369e-05	0.8186	0.9949	0.5158
	923		Long chain fatty acid	myristate (14:0)	LC/MS neg	1365	C06424	HMDB00806	11005		0.99	1.02	1	0.96	0.73	0.75	0.81	0.82	1.04	1.01	1.12	1.1	0.7	0.74	0.78	0.82					0.9994	0.3274	0.8946	0.4338	0.8882	0.3794	0.6653	0.2063	0.0022	0.0028	0.0031	0.0052	0.0235	0.0154	0.0323	0.0227	0.6283	0.9949	0.9593
	924			myristoleate (14:1n5)	LC/MS neg	32418	C08322	HMDB02000	5281119		1.08	1.26	1.39	1.11	0.54	0.64	0.63	0.81	1.09	1.12	1.15	1.27	0.5	0.57	0.58	0.72					0.7942	0.2809	0.1367	0.1205	0.021	0.0352	0.4746	0.1679	0.0003	0.0005	0.0096	0.0131	0.0023	0.0022	0.2625	0.1207	0.6581	0.9949	0.3711
	926			palmitate (16:0)	LC/MS neg	1336	C00249	HMDB00220	985		0.88	1.04	1.08	0.84	0.74	0.87	0.91	1.12	1.13	1.08	1.24	1.29	0.65	0.8	0.81	1.03					0.1905	0.0982	0.6886	0.3624	0.5243	0.2842	0.1299	0.0717	0.0089	0.0093	0.3034	0.2129	0.4108	0.149	0.2596	0.1204	0.2881	0.9949	0.3945
	927			palmitoleate (16:1n7)	LC/MS neg	33447	C08362	HMDB03229	445638		0.96	1.6	1.83	0.89	0.47	0.78	0.83	1.58	1.24	1.14	1.77	2.02	0.38	0.68	0.67	1.38					0.4473	0.1901	0.0314	0.043	0.0168	0.0308	0.4075	0.1517	0.001	0.0015	0.5626	0.3226	0.392	0.1448	0.0211	0.0164	0.3894	0.9949	0.4281
	930			10-heptadecenoate (17:1n7)	LC/MS neg	33971			5312435		0.95	0.81	0.77	0.72	0.93	0.79	1.37	1.12	1.29	0.98	1.48	1.41	0.72	0.81	1.06	1.14					0.7093	0.2599	0.4589	0.2745	0.189	0.1693	0.0635	0.0468	0.409	0.2016	0.2351	0.1763	0.1033	0.0526	0.4823	0.1959	0.1738	0.9949	0.8777
	931			stearate (18:0)	LC/MS neg	1358	C01530	HMDB00827	5281		0.82	0.8	0.89	0.79	0.89	0.86	1.04	1.12	1.08	1.03	1.17	1.3	0.83	0.84	0.97	1.09					0.0539	0.0373	0.0396	0.0513	0.3312	0.2342	0.0361	0.0352	0.2613	0.1392	0.2072	0.1593	0.8278	0.2503	0.2261	0.11	0.5502	0.9949	0.679
	933			oleate (18:1n9)	GC/MS	1359	C00712	HMDB00207	445639		0.87	1.03	1.03	0.9	0.73	0.87	0.94	1.12	1.12	1.15	1.29	1.29	0.65	0.75	0.84	0.97					0.1965	0.1002	0.667	0.3524	0.8075	0.3633	0.3666	0.1432	0.0137	0.0135	0.3984	0.2605	0.6774	0.2145	0.2607	0.1204	0.3652	0.9949	0.1956
	935			cis-vaccenate (18:1n7)	GC/MS	33970	C08367		5282761		0.92	0.85	0.79	0.79	0.97	0.9	1.24	1.07	1.2	1.03	1.27	1.19	0.81	0.87	1.04	1.03					0.5125	0.2095	0.4332	0.2649	0.198	0.1734	0.2573	0.1162	0.706	0.2992	0.6122	0.3382	0.2202	0.0924	0.5539	0.215	0.3961	0.9949	0.7145
	947			eicosenoate (20:1n9 or 11)	LC/MS neg	33587		HMDB02231			1.02	0.84	0.99	0.81	0.87	0.72	0.89	0.87	1.19	0.95	1.02	1.2	0.73	0.76	0.75	0.91					0.7767	0.2777	0.0771	0.0873	0.883	0.3785	0.049	0.0411	0.2026	0.1119	0.0018	0.0031	0.2794	0.1128	0.1347	0.075	0.0767	0.9949	0.6182
	1009		Fatty acid, monohydroxy	2-hydroxypalmitate	LC/MS neg	35675			92836		0.9	1.01	0.95	0.76	1.48	1.66	2.18	2.3	1.03	0.87	1.47	1.38	1.44	1.91	2.12	2.64					0.4625	0.1948	0.9817	0.4545	0.46	0.2749	0.1613	0.0816	0.0345	0.0266	0.0055	0.0084	7.7562e-05	0.0001	7.8488e-05	0.0001	0.892	0.9949	0.584
	1023		Fatty acid, dicarboxylate	2-hydroxyglutarate	GC/MS	37253	C02630	HMDB00606	43		0.66	0.42	0.42	0.84	1.58	1	1.54	0.97	0.97	1.22	0.97	0.97	1.63	0.82	1.59	0.79					0.0262	0.0237	0.0002	0.0009	8.8558e-05	0.0004	0.3898	0.1471	0.0688	0.0454	0.931	0.436	0.0455	0.0268	0.9443	0.3155	0.8002	0.9949	0.2373
	1158		Carnitine metabolism	acetylcarnitine	LC/MS pos	32198	C02571	HMDB00201	7045767		0.86	0.71	0.69	0.67	1	0.83	1.04	0.84	1.18	0.92	1.04	1.01	0.84	0.9	0.88	0.91					0.7523	0.271	0.1702	0.14	0.1282	0.1253	0.2638	0.1176	0.697	0.2965	0.494	0.298	0.6232	0.2025	0.4604	0.1901	0.6791	0.9949	0.6908
	1220		Glycerolipid metabolism	choline phosphate	LC/MS pos	34396	C00588		135437		1.2	1	1	0.96	0.59	0.49	0.59	0.49	1.01	0.81	1	1	0.58	0.6	0.58	0.6					0.1183	0.0674	1	0.4587	1	0.4084	0.6559	0.2059	0.0007	0.001	6.6393e-06	2.723e-05	0.0007	0.0007	6.6393e-06	1.5045e-05	0.889	0.9949	0.0646
	1221			ethanolamine	GC/MS	1497	C00189	HMDB00149			0.93	0.68	0.78	0.86	1.09	0.8	1.13	0.95	1.2	1.11	1.03	1.19	0.91	0.72	0.94	0.85					0.5007	0.2073	0.0162	0.025	0.0926	0.1015	0.3448	0.1367	0.5931	0.2674	0.1968	0.1539	0.4042	0.1484	0.8372	0.2934	0.2227	0.9949	0.3414
	1223			glycerophosphoethanolamine	GC/MS	37455	C01233	HMDB00114	123874		0.73	0.96	1.17	1.11	2.11	2.79	1.54	2.48	0.77	1.17	0.73	0.89	2.73	2.38	1.99	2.11					0.3275	0.1519	0.9487	0.4472	0.4735	0.2749	0.9311	0.2516	0.0026	0.0032	0.0002	0.0005	0.0563	0.032	0.0008	0.0009	0.5887	0.9949	0.5962
	1225			glycerol	GC/MS	15122	C00116	HMDB00131	753		0.39	0.68	0.89	0.5	2.51	4.35	2.23	5.04	1.07	1.36	0.89	1.16	2.35	3.19	2.09	3.7					0.0011	0.0033	0.3225	0.2159	0.6999	0.3335	0.012	0.0186	0.0032	0.0037	2.109e-06	1.0978e-05	0.0039	0.0032	4.424e-07	1.3906e-06	0.8319	0.9949	0.2632
	1226			choline	LC/MS pos	15506	C00114		170746		1.03	0.93	0.91	0.98	0.81	0.73	0.76	0.67	1.07	1.02	0.94	0.92	0.75	0.72	0.71	0.66					0.5898	0.2325	0.5213	0.2937	0.3312	0.2342	0.8041	0.2275	0.0642	0.0433	0.0039	0.0063	0.018	0.0125	0.0003	0.0004	0.4027	0.9949	0.9579
	1227			glycerol 3-phosphate (G3P)	GC/MS	15365	C00093	HMDB00126	754		0.52	0.67	0.65	0.7	1.51	1.92	1.9	2.37	1.18	1.57	1.26	1.24	1.28	1.22	1.62	1.51					0.0047	0.0076	0.0826	0.089	0.0951	0.1015	0.1462	0.0764	0.0561	0.0388	0.0029	0.0049	0.0069	0.0053	0.0002	0.0003	0.4682	0.9949	0.029
	1228			glycerophosphorylcholine (GPC)	LC/MS pos	15990	C00670	HMDB00086	657272		0.75	0.78	0.93	0.88	0.48	0.49	0.46	0.57	0.96	1.13	0.98	1.17	0.49	0.44	0.48	0.51					0.0487	0.0362	0.107	0.1032	0.6629	0.3231	0.3665	0.1432	2.4999e-05	6.1257e-05	7.7485e-05	0.0002	1.5198e-05	2.8369e-05	0.0015	0.0014	0.7915	0.9949	0.3925
	1231			cytidine 5'-diphosphocholine	LC/MS pos	34418	C00307				0.89	0.82	0.86	0.81	1.04	0.96	1.02	0.98	1.04	0.94	0.98	1.02	1	1.01	0.98	1.03					0.3635	0.1653	0.2101	0.1649	0.2338	0.1897	0.1029	0.062	0.9406	0.3636	0.6686	0.3549	0.9001	0.2632	0.8699	0.3006	0.8052	0.9949	0.6148
	1239		Inositol metabolism	myo-inositol	GC/MS	19934	C00137	HMDB00211			0.66	0.78	0.9	0.72	0.77	0.91	0.74	1.02	0.92	1	0.96	1.11	0.84	0.91	0.81	1.02					3.2104e-06	7.7772e-05	0.0019	0.0044	0.2132	0.1778	9.6561e-05	0.0008	0.0015	0.002	0.2252	0.1703	0.0003	0.0004	0.7739	0.2764	0.2642	0.9949	0.971
	1243			inositol 1-phosphate (I1P)	GC/MS	1481	C04006	HMDB00213			0.76	0.98	1.12	0.85	0.43	0.56	0.41	0.61	1.1	1.23	0.96	1.1	0.39	0.45	0.38	0.5					0.0356	0.0292	0.8215	0.4101	0.403	0.2605	0.1985	0.0955	3.9458e-08	1.8532e-07	1.1263e-05	4.1449e-05	2.1478e-08	6.5035e-08	0.0001	0.0002	0.3973	0.9949	0.0916
	1260		Ketone bodies	1,2-propanediol	GC/MS	38002	C00583	HMDB01881			0.54	0.91	0.86	0.66	0.45	0.76	0.64	1.02	1.05	1.28	1.42	1.34	0.43	0.6	0.61	0.8					0.0394	0.0318	0.9307	0.4413	0.6419	0.3198	0.1702	0.085	0.0025	0.0031	0.3028	0.2129	0.1198	0.0591	0.9363	0.3146	0.9486	0.9949	0.5013
	1263		Lysolipid	1-myristoylglycerophosphoethanolamine	LC/MS neg	35627		HMDB11500	9547070		1	0.91	1.07	1.08	0.54	0.49	0.8	0.86	1.2	1.3	1.48	1.75	0.45	0.38	0.67	0.66					0.8804	0.2974	0.7958	0.4002	0.8255	0.3633	0.7712	0.226	0.032	0.0254	0.025	0.03	0.5304	0.1791	0.7962	0.2821	0.4255	0.9949	0.2196
	1265			1-palmitoylglycerophosphoethanolamine	LC/MS neg	35631		HMDB11503	9547069		0.87	0.76	1.01	1.11	0.52	0.45	0.79	0.92	1.13	1.44	1.53	2.04	0.46	0.31	0.7	0.64					0.6297	0.2441	0.4848	0.2801	0.9669	0.3998	0.8934	0.2434	0.0249	0.0206	0.0149	0.0192	0.646	0.2083	0.9486	0.3155	0.495	0.9949	0.1988
	1266			2-palmitoylglycerophosphoethanolamine*	LC/MS neg	35688					0.83	0.86	0.88	1.16	0.61	0.63	0.92	0.97	1.13	1.58	1.52	1.55	0.53	0.4	0.81	0.62					0.8277	0.2885	0.6072	0.3298	0.7725	0.3513	0.7491	0.2223	0.3456	0.1747	0.2178	0.1665	0.6832	0.2145	0.7363	0.2649	0.2892	0.9949	0.1151
	1267			1-palmitoleoylglycerophosphoethanolamine*	LC/MS neg	34565					1	0.82	0.96	0.96	0.71	0.58	1.01	0.97	1.33	1.27	1.42	1.67	0.54	0.46	0.76	0.76					0.8638	0.2937	0.5297	0.2972	0.8139	0.3633	0.6594	0.2059	0.1966	0.1102	0.0844	0.0793	0.7822	0.2429	0.8316	0.2925	0.1864	0.9949	0.289
	1268			2-palmitoleoylglycerophosphoethanolamine*	LC/MS neg	36619					1.14	1.08	1.13	1.11	1.4	1.33	1.65	1.64	1.24	1.22	1.18	1.23	1.12	1.1	1.33	1.35					0.3895	0.1715	0.6119	0.3306	0.5047	0.2799	0.4995	0.172	0.0235	0.0199	0.0519	0.0544	0.0014	0.0014	0.0024	0.0023	0.1133	0.9949	0.16
	1272			1-oleoylglycerophosphoethanolamine	LC/MS neg	35628		HMDB11506	9547071		0.96	1	1.01	1.12	1.05	1.09	1.35	1.41	1.14	1.33	1.28	1.29	0.92	0.82	1.18	1.06					0.9713	0.3222	0.9329	0.4413	0.8308	0.3633	0.6602	0.2059	0.6285	0.2767	0.663	0.3547	0.1319	0.0635	0.0817	0.0508	0.3644	0.9949	0.1711
	1273			2-oleoylglycerophosphoethanolamine*	LC/MS neg	35687					1.1	1.1	1.11	1.16	1	1	1.27	1.28	1.17	1.24	1.28	1.29	0.85	0.8	1.09	1.04					0.5903	0.2325	0.6151	0.3306	0.4682	0.2749	0.4551	0.1639	0.8978	0.3525	0.9263	0.436	0.1777	0.0785	0.1266	0.0717	0.2771	0.9949	0.1969
	1284			1-myristoylglycerophosphocholine (14:0)	LC/MS neg	45453		HMDB10379	460604		1.14	0.77	1.33	0.95	0.91	0.61	0.92	1.07	1.34	1.12	1.02	1.76	0.68	0.55	0.69	0.96					0.6614	0.2523	0.2309	0.1742	0.1578	0.1456	0.8384	0.2337	0.6873	0.2946	0.0466	0.0497	0.6807	0.2145	0.5599	0.2157	0.3276	0.9949	0.4542
	1285			2-myristoylglycerophosphocholine*	LC/MS pos	35626					1.03	0.85	0.86	1.09	1.19	0.99	1.3	1.08	1.03	1.09	1.09	1.09	1.16	0.91	1.26	0.99					0.8372	0.2908	0.4185	0.2607	0.5903	0.3089	0.7699	0.226	0.3324	0.1688	0.9665	0.4464	0.2837	0.114	0.7366	0.2649	0.8293	0.9949	0.7621
	1287			1-palmitoylglycerophosphocholine (16:0)	LC/MS pos	33955			86554		0.91	0.53	0.98	0.82	0.6	0.35	0.38	0.41	1.21	1.09	0.64	1.18	0.49	0.32	0.32	0.38					0.579	0.2309	0.0126	0.022	0.8278	0.3633	0.3891	0.1471	0.0079	0.0085	2.5341e-05	8.7943e-05	2.3418e-05	4.1172e-05	0.0002	0.0003	0.4305	0.9949	0.6304
	1288			2-palmitoylglycerophosphocholine*	LC/MS pos	35253					1.22	0.79	1.43	0.95	1	0.64	0.61	0.71	1.14	0.89	0.61	1.11	0.88	0.73	0.53	0.81					0.3105	0.1446	0.3096	0.2113	0.1322	0.1267	0.8949	0.2434	0.8106	0.3323	0.0779	0.0759	0.0672	0.0363	0.1771	0.0904	0.4463	0.9949	0.6973
	1289			1-palmitoleoylglycerophosphocholine (16:1)*	LC/MS pos	33230					0.92	0.77	0.94	0.91	0.48	0.41	0.42	0.43	1.08	1.07	0.87	1.06	0.45	0.38	0.39	0.4					0.7108	0.2599	0.4307	0.2649	0.9583	0.3995	0.6038	0.196	0.0003	0.0004	7.8151e-05	0.0002	6.0934e-05	9.2254e-05	0.0002	0.0002	0.6358	0.9949	0.745
	1290			2-palmitoleoylglycerophosphocholine*	LC/MS pos	35819					1.15	1	1.23	1.2	1.32	1.14	1.26	1.34	1.19	1.25	0.95	1.17	1.1	0.91	1.05	1.07					0.3798	0.1688	0.7035	0.3684	0.1704	0.1549	0.2423	0.1111	0.2006	0.1114	0.4294	0.2742	0.2116	0.0901	0.0834	0.0515	0.2926	0.9949	0.1799
	1292			1-stearoylglycerophosphocholine (18:0)	LC/MS pos	33961			497299		0.67	0.85	0.71	0.95	0.76	0.97	0.72	0.77	1.31	1.86	0.95	0.79	0.58	0.52	0.55	0.41					0.1081	0.063	0.7918	0.3996	0.2849	0.2157	0.803	0.2275	0.1112	0.0668	0.8032	0.4012	0.1303	0.0631	0.3308	0.1452	0.4587	0.9949	0.0391
	1294			1-oleoylglycerophosphocholine (18:1)	LC/MS pos	33960			16081932		1.18	0.66	1.03	0.96	1.02	0.57	0.66	0.58	1.23	1	0.65	1.02	0.83	0.58	0.54	0.59					0.467	0.1959	0.0954	0.0954	0.7475	0.3449	0.8315	0.2334	0.8933	0.3525	0.0269	0.032	0.0625	0.0349	0.0256	0.0192	0.2632	0.9949	0.852
	1295			2-oleoylglycerophosphocholine*	LC/MS pos	35254					1.1	0.81	1.09	1.06	1.06	0.78	0.9	0.89	1.18	1.14	0.85	1.14	0.9	0.69	0.76	0.78					0.5845	0.2321	0.3762	0.2433	0.471	0.2749	0.7986	0.2275	0.9248	0.3595	0.185	0.1482	0.4458	0.1575	0.5561	0.215	0.279	0.9949	0.4261
	1309			1-palmitoylglycerophosphoinositol*	LC/MS neg	35305					0.81	0.66	1.21	0.64	0.79	0.63	0.98	1.45	1.44	1.12	1.25	2.29	0.55	0.56	0.68	1.29					0.303	0.1418	0.1863	0.1515	0.5477	0.293	0.0775	0.0527	0.1108	0.0668	0.0608	0.0614	0.9581	0.2744	0.1191	0.0687	0.1566	0.9949	0.5054
	1310			1-palmitoleoylglycerophosphoinositol*	LC/MS neg	36618					1.03	1.12	2.01	0.9	1	1.09	1.36	2.64	1.16	1.02	1.36	2.43	0.86	1.07	1.16	2.6					0.7902	0.2805	0.4795	0.2792	0.0017	0.0057	0.6136	0.1984	0.9004	0.3525	0.5704	0.323	0.0737	0.0393	1.9474e-05	3.7207e-05	0.305	0.9949	0.7932
	1311			2-palmitoleoylglycerophosphoinositol*	LC/MS neg	39222					1.54	1.3	3.43	1.3	1.72	1.45	1.73	3.86	1.16	0.98	1.01	2.67	1.48	1.48	1.49	3.94					0.0147	0.0159	0.2857	0.2001	4.2458e-06	3.9884e-05	0.3446	0.1367	0.0028	0.0033	0.09	0.0823	0.0028	0.0025	6.3536e-07	1.8761e-06	0.147	0.9949	0.8938
	1312			1-stearoylglycerophosphoinositol	LC/MS neg	19324					1.04	0.62	1.7	0.61	1.01	0.6	0.87	1.43	2.1	1.23	0.87	2.38	0.48	0.49	0.42	1.17					0.8552	0.2918	0.1114	0.1051	0.0636	0.0754	0.1732	0.0859	0.7948	0.3318	0.1289	0.1126	0.8831	0.2618	0.1219	0.0698	0.0204	0.9949	0.3944
	1313			2-stearoylglycerophosphoinositol*	LC/MS neg	39223					0.75	0.9	1.46	0.49	0.62	0.75	0.72	1.41	1.6	1.05	1.16	1.89	0.39	0.71	0.45	1.34					0.4059	0.1764	0.7428	0.3849	0.1285	0.1253	0.0824	0.0546	0.2071	0.1133	0.4433	0.2791	0.3426	0.1308	0.1597	0.0861	0.23	0.9949	0.7869
	1314			1-oleoylglycerophosphoinositol*	LC/MS neg	36602					1.1	0.87	2.48	1.21	1.8	1.43	1.91	4.31	1.02	1.12	1.06	3.02	1.76	1.27	1.88	3.84					0.6444	0.2488	0.7789	0.3976	0.0029	0.0086	0.7937	0.2275	0.0329	0.0259	0.1485	0.1248	0.0087	0.0067	3.989e-06	9.7176e-06	0.6753	0.9949	0.8269
	1319			2-oleoylglycerophosphoinositol*	LC/MS neg	37232					1.6	1.11	2.81	1.29	1.96	1.35	2.04	3.58	1.17	0.94	1.04	2.65	1.67	1.44	1.74	3.81					0.0406	0.0322	0.4332	0.2649	0.0002	0.001	0.2727	0.1194	0.0076	0.0083	0.1407	0.1197	0.0015	0.0015	4.7703e-06	1.1067e-05	0.3241	0.9949	0.987
	1320			1-oleoylglycerophosphoserine	LC/MS neg	19260			9547099		1.1	1.13	1.37	0.83	2.8	2.87	2.76	3.44	1.42	1.06	0.99	1.2	1.98	2.71	1.95	3.24					0.6936	0.2575	0.4408	0.2672	0.1174	0.1173	0.2843	0.1206	9.1539e-06	2.4567e-05	3.0018e-06	1.3542e-05	5.8565e-06	1.1822e-05	1.7689e-07	6.1558e-07	0.1046	0.9949	0.8554
	1321			2-oleoylglycerophosphoserine*	LC/MS neg	37948					1.13	1.23	1.38	0.91	2.26	2.46	2.29	2.81	1.26	1.02	1.01	1.14	1.79	2.42	1.81	2.75					0.3921	0.1719	0.1134	0.1052	0.0209	0.0352	0.6408	0.2031	6.1696e-07	2.1732e-06	7.0476e-08	5.6108e-07	4.1333e-07	1.0013e-06	5.187e-09	2.6602e-08	0.1523	0.9949	0.8992
	1348		Monoacylglycerol	1-palmitoylglycerol (1-monopalmitin)	GC/MS	21127			14900		0.65	0.72	0.91	0.74	0.76	0.83	0.86	1.2	1.11	1.26	1.14	1.44	0.68	0.66	0.78	0.95					0.0023	0.0054	0.0161	0.025	0.4154	0.2657	0.0118	0.0186	0.0468	0.0338	0.2047	0.1583	0.2855	0.1142	0.1702	0.0891	0.4152	0.9949	0.1517
	1371		Sphingolipid	sphinganine	LC/MS pos	17769	C00836	HMDB00269	3126		0.76	0.82	1.16	0.8	0.35	0.38	0.23	0.36	1	1.06	0.66	0.93	0.35	0.36	0.23	0.33					0.1371	0.0755	0.408	0.2588	0.3421	0.2363	0.2235	0.105	5.5606e-07	2.0219e-06	4.0666e-06	1.72e-05	9.3451e-10	4.4018e-09	9.452e-07	2.7089e-06	0.977	0.9949	0.8006
	1373			3-ketosphinganine	LC/MS pos	34381	C02934	HMDB01480	631		0.66	0.78	1.26	0.69	0.6	0.7	0.37	0.7	1.15	1.21	0.61	1	0.52	0.58	0.32	0.58					0.029	0.025	0.1887	0.1525	0.1008	0.1015	0.0712	0.0497	0.0043	0.0049	0.0409	0.0458	1.2302e-06	2.8189e-06	0.0563	0.0368	0.5206	0.9949	0.2927
	1375			phytosphingosine	LC/MS pos	1510	C12144	HMDB04610			0.75	0.78	1.14	0.83	0.56	0.58	0.37	0.57	0.95	1.06	0.67	0.97	0.59	0.55	0.39	0.54					0.0269	0.0239	0.1028	0.101	0.2299	0.1878	0.1431	0.0753	2.08e-05	5.2102e-05	0.0001	0.0004	3.1373e-09	1.33e-08	7.5286e-05	0.0001	0.6379	0.9949	0.7339
	1393		Mevalonate metabolism	3-hydroxy-3-methylglutaryl CoA	LC/MS neg	1760	C00356	HMDB01375	84		0.88	0.53	0.46	0.9	0.71	0.43	0.61	0.32	1.03	1.06	0.86	0.75	0.69	0.41	0.59	0.3					0.1752	0.0923	4.2179e-07	4.4053e-06	1.1373e-08	3.4372e-07	0.3127	0.126	0.0026	0.0032	2.2657e-09	2.5554e-08	4.555e-05	7.1518e-05	2.42e-12	2.3577e-11	0.7521	0.9949	0.5019
	1394			mevalonate	LC/MS neg	39583	C02104	HMDB00227	439230		0.57	0.67	0.62	0.62	0.77	0.92	0.87	0.96	1.16	1.26	1.12	1.04	0.67	0.73	0.75	0.76					0.0002	0.0012	0.0114	0.0203	0.0041	0.0105	0.0027	0.0089	0.0976	0.061	0.8361	0.413	0.322	0.1258	0.9347	0.3146	0.3901	0.9949	0.0811
	1400		Sterol/Steroid	squalene	GC/MS	1518	C00751	HMDB00256	638072		0.85	0.93	1.07	0.95	0.97	1.07	0.97	1.22	1.02	1.14	1	1.14	0.95	0.94	0.95	1.07					0.2193	0.109	0.6003	0.3287	0.5308	0.2864	0.7763	0.226	0.8423	0.3428	0.6044	0.3366	0.8257	0.2503	0.1057	0.0623	0.8632	0.9949	0.2627
	1446			lanosterol	GC/MS	1128	C01724	HMDB01251	246983		0.81	0.95	1.07	1.06	0.78	0.91	0.71	0.94	0.97	1.27	0.92	1.04	0.8	0.72	0.73	0.74					0.2432	0.1178	0.8671	0.425	0.5572	0.2967	0.5638	0.1861	0.1115	0.0668	0.5418	0.3183	0.0368	0.0228	0.6943	0.2534	0.8472	0.9949	0.1244
	1448			ergosterol	GC/MS	27553	C01694	HMDB00878	444679		1.02	0.99	1.08	1.04	0.93	0.9	0.91	0.96	1.1	1.12	0.98	1.07	0.84	0.8	0.83	0.85					0.8119	0.284	0.8641	0.425	0.4244	0.2686	0.6412	0.2031	0.4527	0.2199	0.2496	0.1806	0.3395	0.1302	0.6914	0.2533	0.272	0.9949	0.187
	1503	Nucleotide	Purine metabolism, (hypo)xanthine/inosine containing	xanthine	GC/MS	3147	C00385	HMDB00292	1188		0.77	1.15	1.19	0.78	0.61	0.92	0.59	0.92	0.96	0.98	0.97	1	0.64	0.94	0.62	0.94					0.0455	0.0347	0.312	0.2118	0.136	0.1284	0.071	0.0497	0.0003	0.0005	0.3564	0.24	0.0001	0.0002	0.444	0.1841	0.7017	0.9949	0.864
	1504			xanthosine	LC/MS pos	15136	C01762	HMDB00299	64959		1.65	1.24	0.82	1.36	0.62	0.47	0.68	0.34	0.86	0.71	1.1	0.73	0.72	0.66	0.79	0.48					0.0435	0.0339	0.4517	0.2718	0.6029	0.3113	0.2804	0.1196	0.0398	0.0295	0.0015	0.0027	0.0694	0.0373	8.2866e-05	0.0001	0.5008	0.9949	0.1017
	1506			hypoxanthine	LC/MS neg	3127	C00262	HMDB00157	790		0.72	0.72	0.92	0.78	1.36	1.37	1.49	1.92	1.04	1.13	1.1	1.4	1.31	1.22	1.44	1.7					0.0009	0.0029	0.0012	0.003	0.3415	0.2363	0.0069	0.0136	0.0016	0.0022	0.0012	0.0023	6.419e-05	9.5479e-05	2.6622e-08	1.0376e-07	0.6378	0.9949	0.2165
	1508			inosine	LC/MS neg	1123	C00294	HMDB00195			0.88	0.77	0.86	0.83	1.76	1.54	1.71	1.67	0.99	0.94	0.98	1.08	1.78	1.65	1.74	1.78					0.0809	0.0523	0.0007	0.0021	0.0282	0.0437	0.0136	0.0202	2.2365e-09	1.4005e-08	4.8473e-07	3.124e-06	6.1563e-09	2.3726e-08	2.4116e-08	9.7915e-08	0.86	0.9949	0.331
	1513			AICA ribonucleotide	LC/MS pos	38325	C04677		200		0.6	0.8	0.86	0.64	0.08	0.1	0.07	0.1	1.01	1.08	0.87	0.95	0.08	0.09	0.07	0.09					0.0017	0.0045	0.2868	0.2001	0.4886	0.276	0.0246	0.0288	5e-15	1.37e-13	7.07e-13	1.1953e-11	1e-15	3.7e-14	3.89e-13	7.572e-12	0.9963	0.9973	0.2909
	1514		Purine metabolism, adenine containing	adenine	GC/MS	554	C00147	HMDB00034	190		0.64	0.5	0.6	0.71	1.76	1.38	1.75	1.63	1.07	1.18	0.99	1.18	1.65	1.17	1.63	1.37					0.0057	0.0086	4.6843e-05	0.0002	0.0018	0.0059	0.0442	0.0396	0.0004	0.0006	0.0342	0.0396	0.0005	0.0006	0.0017	0.0017	0.7205	0.9949	0.2268
	1515			adenosine	LC/MS pos	555	C00212	HMDB00050	60961		7.4	1.17	3.33	0.72	3.75	0.59	6.13	2.76	1.37	0.13	1.64	4.66	2.74	4.43	4.48	20.66					0.1892	0.098	0.9842	0.4545	0.0204	0.0352	0.5861	0.1927	0.0156	0.0149	0.2413	0.1765	0.001	0.0011	4.6706e-05	7.7139e-05	0.6185	0.9949	0.1745
	1517			N1-methyladenosine	LC/MS pos	15650	C02494	HMDB03331	5460178		0.72	0.84	0.8	0.81	1.3	1.52	1.67	1.87	0.86	0.98	1.28	1.23	1.52	1.56	1.94	1.92					0.1021	0.0607	0.2736	0.1965	0.1788	0.1613	0.2738	0.1194	0.075	0.0486	0.0219	0.0265	0.0025	0.0023	0.0011	0.0011	0.5358	0.9949	0.9554
	1519			2'-deoxyadenosine	LC/MS pos	1553	C00559	HMDB00101	13730		0.71	0.91	1.06	0.71	0.76	0.97	0.79	1.18	1.04	1.04	1.04	1.21	0.73	0.94	0.76	1.13					0.0056	0.0086	0.4135	0.2599	0.5237	0.2842	0.0043	0.01	0.0218	0.0192	0.7877	0.3948	0.0481	0.0279	0.1292	0.0728	0.6877	0.9949	0.766
	1523			adenosine 3'-monophosphate (3'-AMP)	LC/MS pos	35142	C01367	HMDB03540	15938966		0.66	0.82	0.63	0.71	0.62	0.78	0.66	0.63	0.93	1	1.06	0.81	0.67	0.78	0.71	0.63					0.0353	0.0292	0.3331	0.2217	0.0177	0.0314	0.1402	0.0743	0.0385	0.0289	0.3529	0.2388	0.0661	0.0363	0.0347	0.0242	0.697	0.9949	0.7714
	1524			adenosine 5'-monophosphate (AMP)	LC/MS pos	32342	C00020	HMDB00045	15938965		0.85	0.83	1.15	0.57	4.24	4.11	5.54	7.44	1.9	1.28	1.31	1.81	2.23	3.22	2.91	5.82					0.6763	0.255	0.4524	0.2718	0.7878	0.3567	0.1384	0.0738	0.0197	0.0176	0.0422	0.0464	0.0031	0.0027	0.0005	0.0006	0.2863	0.9949	0.9889
	1526			adenosine 5'-diphosphate (ADP)	LC/MS neg	3108	C00008	HMDB01341	6022		0.54	0.84	0.49	0.65	0.23	0.35	0.28	0.25	1.22	1.48	1.22	0.71	0.19	0.24	0.23	0.17					0.0493	0.0362	0.4168	0.2607	0.0117	0.0231	0.0469	0.0408	1.254e-05	3.2871e-05	0.0004	0.001	0.0001	0.0002	1.7188e-05	3.3497e-05	0.4017	0.9949	0.4148
	1529			adenosine 5'-triphosphate (ATP)	LC/MS neg	33449	C00002	HMDB00538	5957		0.58	1	1	0.79	0	0	0	0	0.81	1.12	1	1	0	0	0	0					0.0173	0.0171	1	0.4587	1	0.4084	0.7628	0.2254	1.1983e-11	1.228e-10	7.7053e-09	8.022e-08	1.1983e-11	7.2572e-11	7.7053e-09	3.7542e-08	0.6201	0.9949	0.0978
	1536			2'-O-methyladenosine	LC/MS pos	42607			102213		0.81	0.79	1.04	0.96	0.85	0.83	0.92	1.17	0.88	1.05	1.08	1.41	0.97	0.8	1.04	1.12					0.1282	0.0721	0.1134	0.1052	0.8163	0.3633	0.8892	0.2434	0.1833	0.1044	0.1636	0.1334	0.4674	0.1623	0.2969	0.1333	0.2567	0.9949	0.7917
	1541		Purine metabolism, guanine containing	guanine	GC/MS	418	C00242	HMDB00132	764		0.63	0.83	1.11	0.58	2.05	2.73	2.16	3.83	1.12	1.05	1.06	1.4	1.82	2.6	1.93	3.65					0.0147	0.0159	0.2874	0.2001	0.5229	0.2842	0.0019	0.0068	0.0002	0.0004	2.6316e-06	1.272e-05	0.0001	0.0002	1.0919e-08	4.8361e-08	0.5722	0.9949	0.8177
	1545			guanosine	LC/MS neg	1573	C00387	HMDB00133	6802		0.57	0.77	0.87	0.69	1.53	2.05	1.69	2.58	1.12	1.34	1.1	1.26	1.37	1.52	1.51	1.92					0.0002	0.0012	0.0894	0.0931	0.415	0.2657	0.0119	0.0186	0.0088	0.0093	1.1331e-05	4.1449e-05	0.0018	0.0017	1.3248e-07	4.7812e-07	0.4737	0.9949	0.034
	1546			2'-deoxyguanosine	LC/MS pos	1411	C00330	HMDB00085	187790		0.67	0.86	1.05	0.68	0.92	1.19	0.97	1.53	1.04	1.06	1.06	1.29	0.89	1.13	0.94	1.45					0.0022	0.0053	0.2414	0.1782	0.6052	0.3113	0.0043	0.01	0.5018	0.2383	0.1533	0.1273	0.8121	0.2495	0.001	0.0011	0.8361	0.9949	0.6403
	1548			guanosine 5'- monophosphate (5'-GMP)	LC/MS pos	2849	C00144	HMDB01397	761		1	0.44	0.57	0.92	13.27	5.88	13.71	7.77	1.37	1.26	1.03	1.32	9.68	4.65	10	6.15					1	0.3274	0.0654	0.0773	0.1331	0.1267	0.9505	0.2559	2.2149e-06	7.1331e-06	0.0005	0.0012	1.9582e-07	5.1882e-07	1.6966e-05	3.3497e-05	0.5638	0.9949	0.6062
	1559			2'-O-methylguanosine	LC/MS pos	36811	C04545				0.94	0.93	0.89	0.83	0.95	0.94	0.91	0.85	1.01	0.89	0.95	0.91	0.95	1.06	0.9	0.96					0.5583	0.2236	0.4994	0.283	0.2113	0.1774	0.085	0.055	0.6063	0.2701	0.5447	0.3183	0.337	0.1302	0.1069	0.0624	0.9748	0.9949	0.2571
	1563			N6-carbamoylthreonyladenosine	LC/MS pos	35157					0.98	0.98	1.09	0.8	0.91	0.91	1	1.11	1.2	0.98	1.1	1.23	0.75	0.93	0.83	1.14					0.955	0.3193	0.9688	0.4536	0.6439	0.3198	0.1935	0.0936	0.5413	0.249	0.5527	0.3206	0.922	0.2686	0.6738	0.2487	0.4252	0.9949	0.646
	1573		Pyrimidine metabolism	orotidine	LC/MS neg	35172	C01103	HMDB00788	92751		0.77	0.94	0.88	0.86	0.53	0.65	0.58	0.66	0.97	1.08	1.1	1.02	0.55	0.6	0.6	0.62					0.0119	0.0142	0.4778	0.2792	0.2057	0.1764	0.115	0.0667	3.07e-07	1.1933e-06	8.7085e-05	0.0003	3.7063e-06	7.856e-06	0.0002	0.0003	0.739	0.9949	0.4822
	1575		Pyrimidine metabolism, cytidine containing	cytidine	LC/MS pos	514	C00475	HMDB00089	6175		0.46	0.71	0.87	0.66	1.86	2.84	2.2	4.11	1.08	1.53	1.18	1.45	1.72	1.86	2.04	2.69					0.0098	0.0126	0.2326	0.1745	0.654	0.3216	0.0806	0.0543	0.0688	0.0454	0.0018	0.0031	0.011	0.0081	2.0263e-05	3.7972e-05	0.8528	0.9949	0.267
	1579			cytidine 5'-monophosphate (5'-CMP)	LC/MS pos	2372	C00055	HMDB00095	7058165		1.27	0.62	0.8	0.78	8.38	4.12	8.85	5.57	1.74	1.07	1.06	1.35	4.81	3.84	5.08	5.2					0.7796	0.2777	0.3802	0.2446	0.6336	0.3178	0.8345	0.2334	0.0002	0.0003	0.0042	0.0065	1.6292e-05	2.9389e-05	0.0001	0.0002	0.5794	0.9949	0.947
	1591		Pyrimidine metabolism, orotate containing	orotate	GC/MS	1505	C00295	HMDB00226	967		0.81	0.85	0.98	0.88	0.54	0.56	0.5	0.6	1.01	1.09	0.93	1.07	0.53	0.51	0.49	0.55					0.0152	0.016	0.0397	0.0513	0.8334	0.3633	0.1166	0.0667	6.4347e-09	3.2968e-08	2.0487e-08	1.8485e-07	4.608e-10	2.4418e-09	2.9352e-07	9.5339e-07	0.8856	0.9949	0.2807
	1592			dihydroorotate	GC/MS	601	C00337	HMDB03349	648		2.27	4.66	5.16	1.88	0.35	0.72	0.32	0.72	1.14	0.94	0.89	0.99	0.31	0.77	0.28	0.76					0.0984	0.0604	0.0007	0.002	0.0004	0.0015	0.1822	0.0893	0.0096	0.01	0.4924	0.298	0.0041	0.0033	0.4238	0.1788	0.831	0.9949	0.9025
	1594			orotidine 5'-phosphate	LC/MS neg	1506	C01103	HMDB00218	160617		0.89	0.69	0.65	0.86	0.78	0.61	0.67	0.49	1.06	1.04	0.86	0.81	0.73	0.59	0.63	0.48					0.3767	0.1688	0.0132	0.0224	0.0055	0.0134	0.3136	0.126	0.055	0.0383	0.0008	0.0017	0.0029	0.0026	8.1017e-06	1.7162e-05	0.7142	0.9949	0.8101
	1595		Pyrimidine metabolism, thymine containing	thymine	GC/MS	604	C00178	HMDB00262	1135		0.75	0.94	1.39	0.88	0.95	1.2	0.72	1.34	1.16	1.37	0.76	1.12	0.81	0.87	0.62	0.98					0.512	0.2095	0.8097	0.4057	0.2636	0.2042	0.5633	0.1861	0.6696	0.2887	0.4011	0.261	0.3897	0.1448	0.3598	0.1565	0.2292	0.9949	0.2012
	1596			thymidine	LC/MS pos	2183	C00214	HMDB00273	5789		0.84	1.07	1.25	0.78	0.74	0.95	0.81	1.21	1.03	0.96	1.09	1.28	0.72	0.98	0.79	1.26					0.1539	0.0833	0.6641	0.3522	0.033	0.0487	0.0499	0.0411	0.0141	0.0138	0.4907	0.298	0.065	0.036	0.085	0.0521	0.8013	0.9949	0.7481
	1602		Pyrimidine metabolism, uracil containing	uracil	GC/MS	605	C00106	HMDB00300	1174		0.64	0.99	1.08	0.76	1.11	1.7	1.24	2.07	1.07	1.26	1.12	1.22	1.03	1.35	1.15	1.65					0.0017	0.0045	0.9212	0.4401	0.487	0.276	0.0581	0.0446	0.3261	0.1671	0.0001	0.0004	0.0844	0.0442	1.3639e-06	3.5919e-06	0.6709	0.9949	0.0664
	1604			uridine	LC/MS neg	606	C00299	HMDB00296	6029		0.55	0.58	0.99	0.64	1.68	1.77	1.73	3.12	1.36	1.59	1.03	1.76	1.24	1.11	1.28	1.96					0.102	0.0607	0.155	0.1315	0.9246	0.3881	0.0668	0.0484	0.107	0.0656	0.0685	0.0681	0.0811	0.0427	0.0019	0.0018	0.4034	0.9949	0.5311
	1605			pseudouridine	LC/MS neg	33442	C02067	HMDB00767			0.79	1.01	0.81	0.95	0.75	0.95	0.88	0.91	0.89	1.08	1.19	0.95	0.84	0.89	0.99	0.84					0.064	0.043	0.9238	0.4401	0.1	0.1015	0.7395	0.221	0.0342	0.0266	0.6993	0.364	0.3856	0.1446	0.5173	0.2033	0.3533	0.9949	0.5258
	1619		Purine and pyrimidine metabolism	methylphosphate	GC/MS	37070			13130		0.81	0.82	0.83	0.79	1.07	1.09	1.11	1.14	1.08	1.05	1.03	1.05	0.99	1.03	1.03	1.08					0.0072	0.0103	0.0151	0.0239	0.0173	0.0313	0.0037	0.0097	0.4627	0.2219	0.3036	0.2129	0.1886	0.0816	0.0983	0.0588	0.3402	0.9949	0.4861
	1630	Cofactors and vitamins	Biotin metabolism	biotin	LC/MS neg	568	C00120	HMDB00030	171548		0.92	0.84	0.66	1	1.61	1.47	1.68	1.21	0.96	1.05	1.04	0.82	1.67	1.4	1.75	1.15					0.2842	0.135	0.0492	0.0601	4.8471e-05	0.0003	0.9979	0.2663	8.5405e-06	2.4067e-05	0.0001	0.0004	1.9683e-06	4.2789e-06	0.0358	0.0246	0.6842	0.9949	0.5038
	1650		Hemoglobin and porphyrin metabolism	5-aminolevulinate	GC/MS	2290	C00430	HMDB01149	137;7048523		0.88	0.74	1	0.7	0.98	0.82	0.95	1.08	1.22	0.98	0.97	1.32	0.8	0.84	0.78	1.11					0.7186	0.2618	0.161	0.1333	0.9196	0.3881	0.0582	0.0446	0.9955	0.3796	0.2945	0.2098	0.8035	0.2477	0.8316	0.2925	0.209	0.9949	0.752
	1654		Nicotinate and nicotinamide metabolism	nicotinamide	LC/MS pos	594	C00153	HMDB01406	936		0.71	0.55	0.69	0.56	1.77	1.37	1.23	1.2	1.16	0.91	0.7	0.88	1.54	1.51	1.07	1.32					0.0085	0.0116	2.3353e-05	0.0002	0.0059	0.0139	4.5641e-05	0.0004	0.0001	0.0002	0.0289	0.034	0.1244	0.0606	0.1626	0.0861	0.2647	0.9949	0.4445
	1657			nicotinamide ribonucleotide (NMN)	LC/MS pos	22152	C00455	HMDB00229	14180		0.73	0.8	0.91	0.84	0.91	1	0.92	1.14	0.95	1.1	1.01	1.14	0.96	0.91	0.97	1.04					0.0008	0.0028	0.0141	0.0233	0.2883	0.2157	0.0565	0.0446	0.2905	0.1502	0.9782	0.4502	0.3249	0.1264	0.115	0.0667	0.5226	0.9949	0.2906
	1658			nicotinamide adenine dinucleotide (NAD+)	LC/MS pos	5278	C00003	HMDB00902	10897651;5892;5288979		0.72	0.77	0.82	0.77	0.72	0.77	0.77	0.88	0.95	1.03	1.06	1.14	0.75	0.75	0.8	0.85					5.4466e-06	0.0001	0.0001	0.0005	0.0028	0.0083	0.0002	0.0011	4.4197e-06	1.311e-05	9.2668e-05	0.0003	0.0001	0.0002	0.035	0.0242	0.4484	0.9949	0.6838
	1659			nicotinamide adenine dinucleotide reduced (NADH)	LC/MS neg	31475	C00004	HMDB01487	439153		0.88	0.8	0.65	0.78	1	0.91	0.79	0.58	1.15	1.02	0.79	0.64	0.87	0.89	0.68	0.57					0.5007	0.2073	0.3025	0.2085	0.0107	0.0215	0.2295	0.1071	0.8087	0.3323	0.5456	0.3183	0.2601	0.107	0.0033	0.003	0.487	0.9949	0.8745
	1660			nicotinate adenine dinucleotide (NAAD+)	LC/MS neg	15725					0.75	0.74	0.78	0.78	0.22	0.22	0.22	0.23	1.02	1.05	0.99	1.03	0.22	0.21	0.22	0.22					0.0305	0.0259	0.0218	0.0325	0.0944	0.1015	0.0552	0.044	6.39e-13	8.088e-12	4.59e-13	8.874e-12	3.35e-13	4.059e-12	1.131e-12	1.2249e-11	0.8766	0.9949	0.6692
	1661			nicotinamide adenine dinucleotide phosphate (NADP+)	LC/MS pos	32380	C00005	HMDB00217	5885		0.72	0.69	0.55	0.72	0.28	0.27	0.25	0.19	1.03	1.03	0.89	0.71	0.27	0.26	0.24	0.19					0.1074	0.063	0.1493	0.1275	0.0593	0.0723	0.2934	0.1218	4.7175e-05	0.0001	7.9021e-05	0.0002	9.3796e-06	1.8074e-05	3.9275e-06	9.7176e-06	0.9495	0.9949	0.5191
	1665			nicotinamide riboside*	LC/MS pos	33013	C03150	HMDB00855			1.13	0.57	1.07	0.78	2.59	1.31	3.14	2.95	1.27	0.87	1.21	2.26	2.04	1.5	2.47	3.38					0.5152	0.2097	0.0008	0.0022	0.6544	0.3216	0.0935	0.0581	2.1399e-07	8.9335e-07	0.0347	0.0398	5.4544e-09	2.2021e-08	9.5823e-09	4.4463e-08	0.1015	0.9949	0.4883
	1666			adenosine 5'diphosphoribose	LC/MS neg	558	C00301	HMDB01178	192		0.71	0.65	0.6	0.82	1.24	1.13	1.11	0.94	0.95	1.1	0.9	0.84	1.31	1.03	1.18	0.86					0.0003	0.0015	8.7003e-06	6.9488e-05	9.7046e-07	1.1732e-05	0.029	0.0309	0.0146	0.0141	0.196	0.1539	0.2564	0.106	0.3957	0.1691	0.5428	0.9949	0.2706
	1667			quinolinate	GC/MS	1899	C03722	HMDB00232	1066		0.91	1.37	1.32	1.36	0.96	1.44	1.19	1.73	0.99	1.48	1.24	1.2	0.97	0.97	1.2	1.16					0.5179	0.21	0.0808	0.0889	0.166	0.152	0.122	0.0692	0.7171	0.3028	0.0445	0.0482	0.3756	0.1416	0.0056	0.005	0.9711	0.9949	0.0295
	1669			nicotinate	GC/MS	1504	C00253	HMDB01488	938		0.79	0.85	1.05	0.85	0.93	1	1.16	1.53	1.04	1.12	1.24	1.54	0.89	0.89	1.11	1.37					0.0179	0.0172	0.0948	0.0954	0.591	0.3089	0.1158	0.0667	0.4981	0.2379	0.9289	0.436	0.1621	0.0747	9.185e-05	0.0001	0.7024	0.9949	0.2148
	1672			nicotinate ribonucleoside*	LC/MS pos	33471	C05841	HMDB06809	161233		0.97	0.71	0.92	0.94	1.03	0.76	1.09	1.03	1.05	1.02	1.06	1.36	0.98	0.74	1.04	1.01					0.7452	0.2694	0.0039	0.0082	0.391	0.2555	0.5386	0.1818	0.8143	0.3326	0.016	0.0204	0.4662	0.1623	0.846	0.2955	0.6932	0.9949	0.9176
	1678		Pantothenate and CoA metabolism	pantothenate	LC/MS pos	1508	C00864	HMDB00210	6613		0.78	0.76	0.86	0.81	1	0.97	1.02	1.12	0.99	1.02	1.02	1.16	1.02	0.95	1.03	1.1					0.0007	0.0027	0.0002	0.0008	0.0359	0.0519	0.0027	0.0089	0.9968	0.3796	0.6324	0.3456	0.8573	0.2559	0.0925	0.0556	0.8318	0.9949	0.7853
	1680			phosphopantetheine	LC/MS neg	15504	C01134	HMDB01416	115254		0.73	0.74	0.64	0.63	0.75	0.76	0.69	0.6	0.91	0.79	0.92	0.8	0.82	0.96	0.75	0.76					0.0186	0.0177	0.0292	0.0409	0.0021	0.0068	0.003	0.0089	0.054	0.0378	0.0808	0.0772	0.0118	0.0086	0.0013	0.0013	0.4817	0.9949	0.1583
	1681			coenzyme A	LC/MS neg	2936	C00010	HMDB01423	317		0.88	0.66	0.5	0.88	1.06	0.8	1.01	0.58	1.03	1.04	0.95	0.72	1.03	0.77	0.98	0.56					0.3997	0.1744	0.0119	0.0209	3.4778e-05	0.0002	0.3975	0.1493	0.7654	0.3219	0.1399	0.1197	0.8873	0.2621	0.0006	0.0007	0.8468	0.9949	0.8498
	1682			3'-dephosphocoenzyme A	LC/MS neg	18289	C00882	HMDB01373	444485		0.74	0.87	0.87	0.61	1.86	2.18	2.6	3.06	1.36	1.14	1.4	1.41	1.36	1.92	1.91	2.7					0.354	0.1626	0.5587	0.3071	0.5954	0.3089	0.1308	0.0717	0.024	0.0201	0.0105	0.0142	0.0007	0.0007	0.0002	0.0003	0.3542	0.9949	0.7436
	1683			acetyl CoA	LC/MS neg	32484	C00024	HMDB01206	444493		1	0.74	0.85	0.85	2.42	1.79	2.3	1.95	1.33	1.13	0.95	1.09	1.81	1.58	1.73	1.72					0.8403	0.2908	0.0799	0.0889	0.3802	0.2518	0.2884	0.1208	8.7784e-06	2.4134e-05	0.0009	0.0018	2.7396e-05	4.6455e-05	0.0002	0.0003	0.1424	0.9949	0.5349
	1694			2,3-dihydroxyisovalerate	GC/MS	38276	C04039		677		0.62	0.53	0.6	0.75	1.54	1.32	1.5	1.46	0.86	1.05	0.97	1.1	1.79	1.26	1.74	1.39					0.0028	0.006	0.0003	0.0012	0.0022	0.0068	0.0894	0.0564	0.0077	0.0083	0.0457	0.0491	0.0092	0.007	0.0115	0.0096	0.3407	0.9949	0.6049
	1696		Pyridoxal metabolism	pyridoxal	LC/MS pos	1651	C00250	HMDB01545	1050		0.84	0.93	1.04	0.75	0.67	0.74	0.71	0.88	1.03	0.92	1.05	1.18	0.65	0.81	0.69	0.95					0.0509	0.0363	0.3597	0.235	0.6856	0.3297	0.0029	0.0089	5.5593e-05	0.0001	0.0012	0.0024	0.0003	0.0003	0.1053	0.0623	0.8008	0.9949	0.3506
	1698		Riboflavin metabolism	flavin adenine dinucleotide (FAD)	LC/MS neg	2134	C00016	HMDB01248	643975		0.97	0.98	1.06	0.92	0.61	0.61	0.56	0.61	1.1	1.03	0.92	0.99	0.55	0.59	0.51	0.59					0.593	0.2326	0.772	0.3955	0.3372	0.2356	0.1356	0.0733	2.8071e-10	2.1094e-09	5.3368e-10	7.2229e-09	9.049e-12	6.3935e-11	3.9653e-10	2.7599e-09	0.1028	0.9949	0.4963
	1699			riboflavin (Vitamin B2)	LC/MS pos	1827	C00255	HMDB00244	493570		0.85	0.86	1.1	0.84	1.04	1.05	1.06	1.37	1.1	1.09	1.02	1.3	0.94	0.97	0.96	1.26					0.0518	0.0367	0.0593	0.0713	0.2068	0.1764	0.0267	0.0297	0.5387	0.2489	0.4976	0.298	0.4515	0.1588	0.0003	0.0004	0.2045	0.9949	0.3283
	1700			flavin mononucleotide (FMN)	LC/MS neg	15797	C00061	HMDB01520	710		0.96	0.88	0.92	0.9	0.85	0.78	0.81	0.78	1.07	1.01	0.96	1	0.79	0.78	0.76	0.78					0.5249	0.2119	0.0678	0.0787	0.2502	0.2003	0.1112	0.066	0.0227	0.0198	0.0009	0.0019	0.0045	0.0037	0.0011	0.0011	0.2513	0.9949	0.8636
	1701		Thiamine metabolism	thiamin (Vitamin B1)	LC/MS pos	5341	C00378				0.94	0.86	0.96	0.84	0.69	0.63	0.74	0.76	1.04	0.92	1.07	1.2	0.67	0.69	0.71	0.82					0.4577	0.1937	0.076	0.0867	0.6874	0.3297	0.0305	0.0315	2.8277e-05	6.7815e-05	1.2163e-06	6.8592e-06	0.0004	0.0005	0.001	0.0011	0.6682	0.9949	0.2887
	1703			thiamin diphosphate	LC/MS neg	35670	C00068	HMDB01372	9068		0.96	0.91	1.14	0.95	0.68	0.64	0.59	0.7	1.09	1.09	0.87	1.09	0.62	0.59	0.54	0.64					0.8108	0.284	0.4669	0.2768	0.2856	0.2157	0.7911	0.2275	0.003	0.0035	0.0008	0.0017	0.0002	0.0003	0.0083	0.0073	0.4858	0.9949	0.5017
	1704			5-(2-Hydroxyethyl)-4-methylthiazole	GC/MS	27673	C04294		1136		0.42	0.83	0.58	0.85	0.85	1.7	1.25	1.72	0.68	1.37	1.46	1.01	1.26	1.24	1.84	1.25					0.0152	0.016	0.5477	0.3035	0.0982	0.1015	0.6219	0.1995	0.8739	0.3525	0.0816	0.0772	0.3892	0.1448	0.0923	0.0556	0.3176	0.9949	0.3004
	1724		Vitamin B6 metabolism	pyridoxine (Vitamin B6)	LC/MS pos	608	C00314	HMDB02075	1054		0.75	0.77	0.96	0.77	0.67	0.69	0.87	1.11	1	1.02	1.3	1.61	0.67	0.67	0.87	1.08					0.0503	0.0363	0.0816	0.0889	0.8191	0.3633	0.0609	0.0455	0.0065	0.0072	0.0116	0.0155	0.338	0.1302	0.4125	0.1748	0.9728	0.9949	0.955
	1753	Xenobiotics	Benzoate metabolism	p-aminobenzoate (PABA)	LC/MS pos	596	C00568	HMDB01392	7057990;978		0.84	0.58	1.04	0.84	1.47	1.02	1.41	1.74	1.16	1.16	0.96	1.71	1.27	0.88	1.22	1.51					0.6096	0.2372	0.0087	0.0161	0.7334	0.3431	0.4931	0.172	0.0378	0.0286	0.91	0.436	0.0932	0.0484	0.0143	0.0115	0.4114	0.9949	0.5173
	1773		Chemical	glycolate (hydroxyacetate)	GC/MS	15737	C00160	HMDB00115	3698251;757		0.61	0.7	0.85	0.71	1.46	1.69	1.57	2.19	1.07	1.24	1.07	1.3	1.37	1.36	1.46	1.76					0.0037	0.0068	0.0387	0.0512	0.2565	0.2028	0.0258	0.0295	0.0164	0.0156	0.0013	0.0026	0.0036	0.0031	1.4016e-05	2.9058e-05	0.5843	0.9949	0.1861
	1780			glycerol 2-phosphate	GC/MS	27728	C02979	HMDB02520	2526		0.62	0.76	0.81	0.74	2.07	2.54	2.1	2.77	1.07	1.28	1.02	1.09	1.93	1.98	1.96	2.16					0.0125	0.0144	0.1386	0.1214	0.2574	0.2028	0.1064	0.0636	6.2843e-05	0.0001	2.3704e-06	1.1882e-05	3.8503e-05	6.2472e-05	5.037e-07	1.5338e-06	0.5719	0.9949	0.1294
	2168		Food component/Plant	tyrosol	GC/MS	41515	C06044	HMDB04284	10393		0.82	0.67	0.7	0.9	2.23	1.83	2.17	1.85	0.98	1.07	0.98	1.01	2.28	1.71	2.23	1.73					0.1005	0.0607	0.0017	0.004	0.0069	0.0158	0.3809	0.1459	8.3574e-08	3.6232e-07	1.2613e-05	4.4924e-05	2.2723e-07	5.838e-07	7.206e-06	1.5959e-05	0.8402	0.9949	0.5531
	2358		Sugar, sugar substitute, starch	erythritol	GC/MS	20699	C00503	HMDB02994			0.42	0.49	0.49	0.5	1.44	1.69	1.42	1.68	1.06	1.29	0.98	0.99	1.36	1.31	1.33	1.3					2.2612e-11	2.1911e-09	2.2087e-09	4.2842e-08	2.5637e-09	1.0331e-07	6.2626e-09	4.9405e-07	0.0001	0.0003	7.8257e-07	4.605e-06	0.0002	0.0003	1.0971e-06	3.0544e-06	0.4395	0.9949	0.0058
[truncated: 41 more columns]
